# Supplementary material for: Diurnal oscillations of MRI metrics in the brains of male participants
Source: Nat Commun. 2023 Nov 3;14:7044. doi: 10.1038/s41467-023-42588-6 (PMC10624685; doi:10.1038/s41467-023-42588-6)
Supplement: Supplementary file 4 — Source Data [file 41467_2023_42588_MOESM4_ESM.xlsx]

## Sheet: Figure_2b_partial
measure	pvalue	acrophase	acro_l	acro_u
CBF	0.00879687	21.0013	19.5382	22.623
CT	0.196624	6.46766	NA	NA
WM-FA	0.00341646	17.6736	15.6017	21.3891
GM-MD	0.0024718	15.9387	13.831	17.9633
WM-MD	0.00166868	13.3025	11.3207	14.8386
GM-qT1	0.78922	16.1726	NA	NA
SA	0.163479	3.67127	NA	NA
GMV	0.0530342	5.91748	3.15343	10.2041
WM-qT1	0.851602	14.227	NA	NA

## Sheet: Figure_2c_partial
measure	pvalue	amplitude	acrophase	MESOR	rsq
CBF	0.00879687	4.47432	21.0013	63.3125	0.0197942
CT	0.196624	0.00405895	6.46766	2.42543	0.00247742
WM-FA	0.00341646	0.000986103	17.6736	0.446687	0.00337417
GM-MD	0.0024718	0.000440059	15.9387	0.0885217	0.0054795
WM-MD	0.00166868	0.00023551	13.3025	0.0753299	0.00983121
GM-qT1	0.78922	6.10059	16.1726	1346.82	0.00495643
SA	0.163479	0.204489	3.67127	189.323	3.84422e-05
GMV	0.0530342	1.64587	5.91748	522.836	0.000705112
WM-qT1	0.851602	3.94158	14.227	933.212	0.00399632

## Sheet: Figure_2d_partial
measure	pvalue	amplitude	acrophase	MESOR	rsqdm
CBF	0.00879687	4.47432	21.0013	63.3125	0.153209
CT	0.196624	0.00405895	6.46766	2.42543	0.0259814
WM-FA	0.00341646	0.000986103	17.6736	0.446687	0.0840067
GM-MD	0.0024718	0.000440059	15.9387	0.0885217	0.199076
WM-MD	0.00166868	0.00023551	13.3025	0.0753299	0.192465
GM-qT1	0.78922	6.10059	16.1726	1346.82	0.00747131
SA	0.163479	0.204489	3.67127	189.323	0.0178319
GMV	0.0530342	1.64587	5.91748	522.836	0.0691864
WM-qT1	0.851602	3.94158	14.227	933.212	0.00696057

## Sheet: Figure_3a_partial
measure	acrophase
CBF	21.0013
GM-MD	15.9387
WM-MD	13.3025

## Sheet: Figure_3b_part1
measure	roi	acro
CBF	L_V1_ROI	20.6187
CBF	L_MST_ROI	20.982
CBF	L_V6_ROI	20.6755
CBF	L_V2_ROI	20.7533
CBF	L_V3_ROI	21.5414
CBF	L_V4_ROI	21.6463
CBF	L_V8_ROI	20.0505
CBF	L_4_ROI	21.2553
CBF	L_3b_ROI	20.7241
CBF	L_FEF_ROI	20.8629
CBF	L_PEF_ROI	19.656
CBF	L_55b_ROI	20.0864
CBF	L_V3A_ROI	22.7594
CBF	L_RSC_ROI	NA
CBF	L_POS2_ROI	19.9993
CBF	L_V7_ROI	23.0374
CBF	L_IPS1_ROI	21.4948
CBF	L_FFC_ROI	20.6085
CBF	L_V3B_ROI	22.3903
CBF	L_LO1_ROI	22.383
CBF	L_LO2_ROI	NA
CBF	L_PIT_ROI	NA
CBF	L_MT_ROI	20.9681
CBF	L_A1_ROI	19.2501
CBF	L_PSL_ROI	19.7387
CBF	L_SFL_ROI	21.7251
CBF	L_PCV_ROI	18.5378
CBF	L_STV_ROI	20.1192
CBF	L_7Pm_ROI	NA
CBF	L_7m_ROI	18.5564
CBF	L_POS1_ROI	19.5527
CBF	L_23d_ROI	NA
CBF	L_v23ab_ROI	NA
CBF	L_d23ab_ROI	NA
CBF	L_31pv_ROI	NA
CBF	L_5m_ROI	20.9392
CBF	L_5mv_ROI	18.8495
CBF	L_23c_ROI	18.844
CBF	L_5L_ROI	21.9406
CBF	L_24dd_ROI	20.4923
CBF	L_24dv_ROI	21.2869
CBF	L_7AL_ROI	21.9211
CBF	L_SCEF_ROI	21.7246
CBF	L_6ma_ROI	21.882
CBF	L_7Am_ROI	20.2282
CBF	L_7PL_ROI	21.6882
CBF	L_7PC_ROI	21.2192
CBF	L_LIPv_ROI	20.1266
CBF	L_VIP_ROI	21.8358
CBF	L_MIP_ROI	20.5451
CBF	L_1_ROI	20.8318
CBF	L_2_ROI	20.6969
CBF	L_3a_ROI	19.9834
CBF	L_6d_ROI	21.4141
CBF	L_6mp_ROI	21.9165
CBF	L_6v_ROI	20.2049
CBF	L_p24pr_ROI	20.8671
CBF	L_33pr_ROI	21.0768
CBF	L_a24pr_ROI	22.4077
CBF	L_p32pr_ROI	21.8793
CBF	L_a24_ROI	21.5101
CBF	L_d32_ROI	NA
CBF	L_8BM_ROI	NA
CBF	L_p32_ROI	NA
CBF	L_10r_ROI	22.2783
CBF	L_47m_ROI	NA
CBF	L_8Av_ROI	20.5939
CBF	L_8Ad_ROI	20.8027
CBF	L_9m_ROI	NA
CBF	L_8BL_ROI	NA
CBF	L_9p_ROI	21.0421
CBF	L_10d_ROI	23.1849
CBF	L_8C_ROI	20.2304
CBF	L_44_ROI	19.1598
CBF	L_45_ROI	18.7029
CBF	L_47l_ROI	19.0872
CBF	L_a47r_ROI	18.8774
CBF	L_6r_ROI	19.9542
CBF	L_IFJa_ROI	20.2937
CBF	L_IFJp_ROI	19.6322
CBF	L_IFSp_ROI	19.5573
CBF	L_IFSa_ROI	19.6063
CBF	L_p9-46v_ROI	19.95
CBF	L_46_ROI	20.6744
CBF	L_a9-46v_ROI	20.4537
CBF	L_9-46d_ROI	21.0487
CBF	L_9a_ROI	21.4907
CBF	L_10v_ROI	20.7591
CBF	L_a10p_ROI	20.138
CBF	L_10pp_ROI	21.0361
CBF	L_11l_ROI	20.4791
CBF	L_13l_ROI	NA
CBF	L_OFC_ROI	21.1963
CBF	L_47s_ROI	20.5406
CBF	L_LIPd_ROI	20.1239
CBF	L_6a_ROI	21.5463
CBF	L_i6-8_ROI	20.6791
CBF	L_s6-8_ROI	20.7346
CBF	L_43_ROI	19.8198
CBF	L_OP4_ROI	20.4074
CBF	L_OP1_ROI	19.9445
CBF	L_OP2-3_ROI	19.5505
CBF	L_52_ROI	18.822
CBF	L_RI_ROI	18.8584
CBF	L_PFcm_ROI	19.6476
CBF	L_PoI2_ROI	20.0738
CBF	L_TA2_ROI	19.7879
CBF	L_FOP4_ROI	20.5653
CBF	L_MI_ROI	20.6298
CBF	L_Pir_ROI	20.597
CBF	L_AVI_ROI	21.1729
CBF	L_AAIC_ROI	21.1285
CBF	L_FOP1_ROI	20.7217
CBF	L_FOP3_ROI	21.0123
CBF	L_FOP2_ROI	20.309
CBF	L_PFt_ROI	19.9711
CBF	L_AIP_ROI	20.0228
CBF	L_EC_ROI	19.494
CBF	L_PreS_ROI	NA
CBF	L_ProS_ROI	19.8342
CBF	L_PeEc_ROI	19.0828
CBF	L_STGa_ROI	19.2735
CBF	L_PBelt_ROI	19.4542
CBF	L_A5_ROI	19.7575
CBF	L_PHA1_ROI	19.4862
CBF	L_PHA3_ROI	19.62
CBF	L_STSda_ROI	19.713
CBF	L_STSdp_ROI	20.2938
CBF	L_STSvp_ROI	20.1167
CBF	L_TGd_ROI	19.3041
CBF	L_TE1a_ROI	18.9336
CBF	L_TE1p_ROI	20.8211
CBF	L_TE2a_ROI	18.9094
CBF	L_TF_ROI	19.7095
CBF	L_TE2p_ROI	20.9595
CBF	L_PHT_ROI	19.9622
CBF	L_PH_ROI	21.2403
CBF	L_TPOJ1_ROI	19.8921
CBF	L_TPOJ2_ROI	20.2523
CBF	L_TPOJ3_ROI	21.197
CBF	L_DVT_ROI	20.4253
CBF	L_PGp_ROI	22.1363
CBF	L_IP2_ROI	19.6721
CBF	L_IP1_ROI	20.3805
CBF	L_IP0_ROI	21.3574
CBF	L_PFop_ROI	19.9839
CBF	L_PF_ROI	19.8283
CBF	L_PFm_ROI	20.0266
CBF	L_PGi_ROI	20.2384
CBF	L_PGs_ROI	20.9973
CBF	L_V6A_ROI	22.3704
CBF	L_VMV1_ROI	20.1226
CBF	L_VMV3_ROI	20.6219
CBF	L_PHA2_ROI	19.6802
CBF	L_V4t_ROI	20.1444
CBF	L_FST_ROI	21.5985
CBF	L_V3CD_ROI	22.9188
CBF	L_LO3_ROI	21.5832
CBF	L_VMV2_ROI	20.5262
CBF	L_31pd_ROI	18.3981
CBF	L_31a_ROI	NA
CBF	L_VVC_ROI	20.1012
CBF	L_25_ROI	20.4591
CBF	L_s32_ROI	20.5844
CBF	L_pOFC_ROI	21.1482
CBF	L_PoI1_ROI	20.0684
CBF	L_Ig_ROI	20.0642
CBF	L_FOP5_ROI	20.3865
CBF	L_p10p_ROI	21.9334
CBF	L_p47r_ROI	19.714
CBF	L_TGv_ROI	19.5751
CBF	L_MBelt_ROI	19.1962
CBF	L_LBelt_ROI	18.7067
CBF	L_A4_ROI	19.7678
CBF	L_STSva_ROI	19.3188
CBF	L_TE1m_ROI	19.591
CBF	L_PI_ROI	19.1143
CBF	L_a32pr_ROI	NA
CBF	L_p24_ROI	22.1926
CBF	R_V1_ROI	19.8736
CBF	R_MST_ROI	19.2503
CBF	R_V6_ROI	19.6714
CBF	R_V2_ROI	20.0495
CBF	R_V3_ROI	21.2056
CBF	R_V4_ROI	20.9239
CBF	R_V8_ROI	20.0268
CBF	R_4_ROI	22.6784
CBF	R_3b_ROI	22.6338
CBF	R_FEF_ROI	22.3387
CBF	R_PEF_ROI	22.1874
CBF	R_55b_ROI	21.9648
CBF	R_V3A_ROI	21.3504
CBF	R_RSC_ROI	NA
CBF	R_POS2_ROI	19.2397
CBF	R_V7_ROI	NA
CBF	R_IPS1_ROI	NA
CBF	R_FFC_ROI	20.0118
CBF	R_V3B_ROI	NA
CBF	R_LO1_ROI	22.4386
CBF	R_LO2_ROI	20.8871
CBF	R_PIT_ROI	19.7973
CBF	R_MT_ROI	21.7445
CBF	R_A1_ROI	18.5721
CBF	R_PSL_ROI	20.6679
CBF	R_SFL_ROI	22.2822
CBF	R_PCV_ROI	18.6871
CBF	R_STV_ROI	19.8129
CBF	R_7Pm_ROI	NA
CBF	R_7m_ROI	NA
CBF	R_POS1_ROI	18.7498
CBF	R_23d_ROI	NA
CBF	R_v23ab_ROI	NA
CBF	R_d23ab_ROI	NA
CBF	R_31pv_ROI	NA
CBF	R_5m_ROI	21.7964
CBF	R_5mv_ROI	NA
CBF	R_23c_ROI	NA
CBF	R_5L_ROI	23.4835
CBF	R_24dd_ROI	21.269
CBF	R_24dv_ROI	21.9032
CBF	R_7AL_ROI	23.4768
CBF	R_SCEF_ROI	NA
CBF	R_6ma_ROI	NA
CBF	R_7Am_ROI	NA
CBF	R_7PL_ROI	21.9245
CBF	R_7PC_ROI	23.0901
CBF	R_LIPv_ROI	NA
CBF	R_VIP_ROI	23.0105
CBF	R_MIP_ROI	22.3262
CBF	R_1_ROI	22.8329
CBF	R_2_ROI	22.8603
CBF	R_3a_ROI	21.9517
CBF	R_6d_ROI	NA
CBF	R_6mp_ROI	NA
CBF	R_6v_ROI	22.4681
CBF	R_p24pr_ROI	21.4333
CBF	R_33pr_ROI	21.5603
CBF	R_a24pr_ROI	22.3479
CBF	R_p32pr_ROI	22.6269
CBF	R_a24_ROI	22.8098
CBF	R_d32_ROI	NA
CBF	R_8BM_ROI	NA
CBF	R_p32_ROI	23.4148
CBF	R_10r_ROI	NA
CBF	R_47m_ROI	NA
CBF	R_8Av_ROI	NA
CBF	R_8Ad_ROI	NA
CBF	R_9m_ROI	NA
CBF	R_8BL_ROI	NA
CBF	R_9p_ROI	NA
CBF	R_10d_ROI	NA
CBF	R_8C_ROI	22.0318
CBF	R_44_ROI	22.3232
CBF	R_45_ROI	21.7023
CBF	R_47l_ROI	21.6342
CBF	R_a47r_ROI	NA
CBF	R_6r_ROI	22.1465
CBF	R_IFJa_ROI	21.937
CBF	R_IFJp_ROI	21.7947
CBF	R_IFSp_ROI	NA
CBF	R_IFSa_ROI	NA
CBF	R_p9-46v_ROI	NA
CBF	R_46_ROI	NA
CBF	R_a9-46v_ROI	23.1708
CBF	R_9-46d_ROI	22.6618
CBF	R_9a_ROI	22.7657
CBF	R_10v_ROI	21.5267
CBF	R_a10p_ROI	22.2209
CBF	R_10pp_ROI	21.0331
CBF	R_11l_ROI	21.5913
CBF	R_13l_ROI	20.7039
CBF	R_OFC_ROI	20.7574
CBF	R_47s_ROI	21.6516
CBF	R_LIPd_ROI	NA
CBF	R_6a_ROI	NA
CBF	R_i6-8_ROI	NA
CBF	R_s6-8_ROI	NA
CBF	R_43_ROI	21.7965
CBF	R_OP4_ROI	21.3739
CBF	R_OP1_ROI	19.3391
CBF	R_OP2-3_ROI	19.8431
CBF	R_52_ROI	18.3599
CBF	R_RI_ROI	NA
CBF	R_PFcm_ROI	19.0848
CBF	R_PoI2_ROI	21.4699
CBF	R_TA2_ROI	21.5476
CBF	R_FOP4_ROI	NA
CBF	R_MI_ROI	NA
CBF	R_Pir_ROI	NA
CBF	R_AVI_ROI	21.3926
CBF	R_AAIC_ROI	NA
CBF	R_FOP1_ROI	NA
CBF	R_FOP3_ROI	21.8208
CBF	R_FOP2_ROI	NA
CBF	R_PFt_ROI	22.0279
CBF	R_AIP_ROI	NA
CBF	R_EC_ROI	NA
CBF	R_PreS_ROI	NA
CBF	R_ProS_ROI	18.5869
CBF	R_PeEc_ROI	21.4664
CBF	R_STGa_ROI	22.3245
CBF	R_PBelt_ROI	19.9039
CBF	R_A5_ROI	21.4662
CBF	R_PHA1_ROI	NA
CBF	R_PHA3_ROI	18.1023
CBF	R_STSda_ROI	21.8255
CBF	R_STSdp_ROI	19.146
CBF	R_STSvp_ROI	19.932
CBF	R_TGd_ROI	22.6618
CBF	R_TE1a_ROI	21.8633
CBF	R_TE1p_ROI	19.0556
CBF	R_TE2a_ROI	20.1357
CBF	R_TF_ROI	20.2557
CBF	R_TE2p_ROI	18.6304
CBF	R_PHT_ROI	20.9488
CBF	R_PH_ROI	20.6096
CBF	R_TPOJ1_ROI	19.2943
CBF	R_TPOJ2_ROI	19.7787
CBF	R_TPOJ3_ROI	20.4991
CBF	R_DVT_ROI	19.5501
CBF	R_PGp_ROI	22.381
CBF	R_IP2_ROI	21.7608
CBF	R_IP1_ROI	21.729
CBF	R_IP0_ROI	21.4853
CBF	R_PFop_ROI	21.0769
CBF	R_PF_ROI	21.6655
CBF	R_PFm_ROI	21.5206
CBF	R_PGi_ROI	21.0386
CBF	R_PGs_ROI	21.9034
CBF	R_V6A_ROI	21.8652
CBF	R_VMV1_ROI	18.9217
CBF	R_VMV3_ROI	NA
CBF	R_PHA2_ROI	18.114
CBF	R_V4t_ROI	NA
CBF	R_FST_ROI	20.6793
CBF	R_V3CD_ROI	22.8361
CBF	R_LO3_ROI	22.2746
CBF	R_VMV2_ROI	NA
CBF	R_31pd_ROI	18.3962
CBF	R_31a_ROI	NA
CBF	R_VVC_ROI	NA
CBF	R_25_ROI	NA
CBF	R_s32_ROI	22.5767
CBF	R_pOFC_ROI	NA
CBF	R_PoI1_ROI	NA
CBF	R_Ig_ROI	20.5305
CBF	R_FOP5_ROI	21.527
CBF	R_p10p_ROI	23.1697
CBF	R_p47r_ROI	NA
CBF	R_TGv_ROI	22.3638
CBF	R_MBelt_ROI	19.1903
CBF	R_LBelt_ROI	18.2774
CBF	R_A4_ROI	20.7727
CBF	R_STSva_ROI	21.0435
CBF	R_TE1m_ROI	19.8333
CBF	R_PI_ROI	NA
CBF	R_a32pr_ROI	22.6012
CBF	R_p24_ROI	22.9114
CBF	Left-Thalamus-Proper	NA
CBF	Left-Caudate	22.1114
CBF	Left-Putamen	21.1187
CBF	Left-Pallidum	19.827
CBF	Left-Hippocampus	19.208
CBF	Left-Amygdala	20.3903
CBF	Left-Accumbens-area	22.0662
CBF	Right-Thalamus-Proper	19.6223
CBF	Right-Caudate	NA
CBF	Right-Putamen	NA
CBF	Right-Pallidum	NA
CBF	Right-Hippocampus	NA
CBF	Right-Amygdala	NA
CBF	Right-Accumbens-area	NA
GM-MD	L_V1_ROI	NA
GM-MD	L_MST_ROI	16.8155
GM-MD	L_V6_ROI	NA
GM-MD	L_V2_ROI	NA
GM-MD	L_V3_ROI	NA
GM-MD	L_V4_ROI	16.5933
GM-MD	L_V8_ROI	15.8502
GM-MD	L_4_ROI	NA
GM-MD	L_3b_ROI	16.358
GM-MD	L_FEF_ROI	NA
GM-MD	L_PEF_ROI	NA
GM-MD	L_55b_ROI	NA
GM-MD	L_V3A_ROI	16.7519
GM-MD	L_RSC_ROI	NA
GM-MD	L_POS2_ROI	15.5413
GM-MD	L_V7_ROI	NA
GM-MD	L_IPS1_ROI	NA
GM-MD	L_FFC_ROI	NA
GM-MD	L_V3B_ROI	16.0097
GM-MD	L_LO1_ROI	15.6458
GM-MD	L_LO2_ROI	NA
GM-MD	L_PIT_ROI	NA
GM-MD	L_MT_ROI	NA
GM-MD	L_A1_ROI	NA
GM-MD	L_PSL_ROI	15.7704
GM-MD	L_SFL_ROI	NA
GM-MD	L_PCV_ROI	NA
GM-MD	L_STV_ROI	16.7631
GM-MD	L_7Pm_ROI	17.3011
GM-MD	L_7m_ROI	NA
GM-MD	L_POS1_ROI	NA
GM-MD	L_23d_ROI	NA
GM-MD	L_v23ab_ROI	NA
GM-MD	L_d23ab_ROI	NA
GM-MD	L_31pv_ROI	NA
GM-MD	L_5m_ROI	NA
GM-MD	L_5mv_ROI	NA
GM-MD	L_23c_ROI	NA
GM-MD	L_5L_ROI	16.9342
GM-MD	L_24dd_ROI	NA
GM-MD	L_24dv_ROI	NA
GM-MD	L_7AL_ROI	17.4803
GM-MD	L_SCEF_ROI	NA
GM-MD	L_6ma_ROI	NA
GM-MD	L_7Am_ROI	17.78
GM-MD	L_7PL_ROI	NA
GM-MD	L_7PC_ROI	NA
GM-MD	L_LIPv_ROI	NA
GM-MD	L_VIP_ROI	NA
GM-MD	L_MIP_ROI	NA
GM-MD	L_1_ROI	NA
GM-MD	L_2_ROI	15.6499
GM-MD	L_3a_ROI	NA
GM-MD	L_6d_ROI	NA
GM-MD	L_6mp_ROI	NA
GM-MD	L_6v_ROI	NA
GM-MD	L_p24pr_ROI	NA
GM-MD	L_33pr_ROI	NA
GM-MD	L_a24pr_ROI	NA
GM-MD	L_p32pr_ROI	NA
GM-MD	L_a24_ROI	NA
GM-MD	L_d32_ROI	NA
GM-MD	L_8BM_ROI	NA
GM-MD	L_p32_ROI	NA
GM-MD	L_10r_ROI	NA
GM-MD	L_47m_ROI	NA
GM-MD	L_8Av_ROI	NA
GM-MD	L_8Ad_ROI	NA
GM-MD	L_9m_ROI	NA
GM-MD	L_8BL_ROI	NA
GM-MD	L_9p_ROI	NA
GM-MD	L_10d_ROI	NA
GM-MD	L_8C_ROI	NA
GM-MD	L_44_ROI	NA
GM-MD	L_45_ROI	NA
GM-MD	L_47l_ROI	NA
GM-MD	L_a47r_ROI	NA
GM-MD	L_6r_ROI	NA
GM-MD	L_IFJa_ROI	NA
GM-MD	L_IFJp_ROI	13.9965
GM-MD	L_IFSp_ROI	NA
GM-MD	L_IFSa_ROI	NA
GM-MD	L_p9-46v_ROI	NA
GM-MD	L_46_ROI	NA
GM-MD	L_a9-46v_ROI	NA
GM-MD	L_9-46d_ROI	NA
GM-MD	L_9a_ROI	NA
GM-MD	L_10v_ROI	NA
GM-MD	L_a10p_ROI	NA
GM-MD	L_10pp_ROI	NA
GM-MD	L_11l_ROI	NA
GM-MD	L_13l_ROI	NA
GM-MD	L_OFC_ROI	NA
GM-MD	L_47s_ROI	NA
GM-MD	L_LIPd_ROI	NA
GM-MD	L_6a_ROI	NA
GM-MD	L_i6-8_ROI	NA
GM-MD	L_s6-8_ROI	NA
GM-MD	L_43_ROI	NA
GM-MD	L_OP4_ROI	NA
GM-MD	L_OP1_ROI	NA
GM-MD	L_OP2-3_ROI	NA
GM-MD	L_52_ROI	NA
GM-MD	L_RI_ROI	NA
GM-MD	L_PFcm_ROI	16.553
GM-MD	L_PoI2_ROI	NA
GM-MD	L_TA2_ROI	NA
GM-MD	L_FOP4_ROI	NA
GM-MD	L_MI_ROI	NA
GM-MD	L_Pir_ROI	NA
GM-MD	L_AVI_ROI	NA
GM-MD	L_AAIC_ROI	NA
GM-MD	L_FOP1_ROI	NA
GM-MD	L_FOP3_ROI	NA
GM-MD	L_FOP2_ROI	NA
GM-MD	L_PFt_ROI	NA
GM-MD	L_AIP_ROI	15.1732
GM-MD	L_EC_ROI	NA
GM-MD	L_PreS_ROI	NA
GM-MD	L_ProS_ROI	NA
GM-MD	L_PeEc_ROI	NA
GM-MD	L_STGa_ROI	NA
GM-MD	L_PBelt_ROI	14.139
GM-MD	L_A5_ROI	NA
GM-MD	L_PHA1_ROI	NA
GM-MD	L_PHA3_ROI	16.0671
GM-MD	L_STSda_ROI	NA
GM-MD	L_STSdp_ROI	NA
GM-MD	L_STSvp_ROI	NA
GM-MD	L_TGd_ROI	NA
GM-MD	L_TE1a_ROI	NA
GM-MD	L_TE1p_ROI	15.6441
GM-MD	L_TE2a_ROI	15.2241
GM-MD	L_TF_ROI	NA
GM-MD	L_TE2p_ROI	NA
GM-MD	L_PHT_ROI	14.4535
GM-MD	L_PH_ROI	NA
GM-MD	L_TPOJ1_ROI	NA
GM-MD	L_TPOJ2_ROI	15.6437
GM-MD	L_TPOJ3_ROI	NA
GM-MD	L_DVT_ROI	NA
GM-MD	L_PGp_ROI	NA
GM-MD	L_IP2_ROI	NA
GM-MD	L_IP1_ROI	NA
GM-MD	L_IP0_ROI	NA
GM-MD	L_PFop_ROI	NA
GM-MD	L_PF_ROI	15.7369
GM-MD	L_PFm_ROI	NA
GM-MD	L_PGi_ROI	16.7605
GM-MD	L_PGs_ROI	16.9953
GM-MD	L_V6A_ROI	18.7092
GM-MD	L_VMV1_ROI	NA
GM-MD	L_VMV3_ROI	NA
GM-MD	L_PHA2_ROI	NA
GM-MD	L_V4t_ROI	NA
GM-MD	L_FST_ROI	15.9741
GM-MD	L_V3CD_ROI	17.1949
GM-MD	L_LO3_ROI	15.3571
GM-MD	L_VMV2_ROI	NA
GM-MD	L_31pd_ROI	NA
GM-MD	L_31a_ROI	NA
GM-MD	L_VVC_ROI	NA
GM-MD	L_25_ROI	NA
GM-MD	L_s32_ROI	NA
GM-MD	L_pOFC_ROI	NA
GM-MD	L_PoI1_ROI	NA
GM-MD	L_Ig_ROI	NA
GM-MD	L_FOP5_ROI	NA
GM-MD	L_p10p_ROI	NA
GM-MD	L_p47r_ROI	NA
GM-MD	L_TGv_ROI	NA
GM-MD	L_MBelt_ROI	NA
GM-MD	L_LBelt_ROI	NA
GM-MD	L_A4_ROI	15.6735
GM-MD	L_STSva_ROI	NA
GM-MD	L_TE1m_ROI	NA
GM-MD	L_PI_ROI	NA
GM-MD	L_a32pr_ROI	NA
GM-MD	L_p24_ROI	NA
GM-MD	R_V1_ROI	NA
GM-MD	R_MST_ROI	NA
GM-MD	R_V6_ROI	NA
GM-MD	R_V2_ROI	NA
GM-MD	R_V3_ROI	NA
GM-MD	R_V4_ROI	NA
GM-MD	R_V8_ROI	14.0333
GM-MD	R_4_ROI	NA
GM-MD	R_3b_ROI	NA
GM-MD	R_FEF_ROI	NA
GM-MD	R_PEF_ROI	16.9061
GM-MD	R_55b_ROI	14.0871
GM-MD	R_V3A_ROI	NA
GM-MD	R_RSC_ROI	NA
GM-MD	R_POS2_ROI	NA
GM-MD	R_V7_ROI	NA
GM-MD	R_IPS1_ROI	NA
GM-MD	R_FFC_ROI	NA
GM-MD	R_V3B_ROI	NA
GM-MD	R_LO1_ROI	NA
GM-MD	R_LO2_ROI	NA
GM-MD	R_PIT_ROI	NA
GM-MD	R_MT_ROI	15.2806
GM-MD	R_A1_ROI	NA
GM-MD	R_PSL_ROI	NA
GM-MD	R_SFL_ROI	14.6707
GM-MD	R_PCV_ROI	NA
GM-MD	R_STV_ROI	NA
GM-MD	R_7Pm_ROI	NA
GM-MD	R_7m_ROI	NA
GM-MD	R_POS1_ROI	NA
GM-MD	R_23d_ROI	NA
GM-MD	R_v23ab_ROI	NA
GM-MD	R_d23ab_ROI	NA
GM-MD	R_31pv_ROI	NA
GM-MD	R_5m_ROI	NA
GM-MD	R_5mv_ROI	NA
GM-MD	R_23c_ROI	NA
GM-MD	R_5L_ROI	16.3884
GM-MD	R_24dd_ROI	NA
GM-MD	R_24dv_ROI	NA
GM-MD	R_7AL_ROI	NA
GM-MD	R_SCEF_ROI	NA
GM-MD	R_6ma_ROI	NA
GM-MD	R_7Am_ROI	16.9557
GM-MD	R_7PL_ROI	NA
GM-MD	R_7PC_ROI	NA
GM-MD	R_LIPv_ROI	NA
GM-MD	R_VIP_ROI	NA
GM-MD	R_MIP_ROI	NA
GM-MD	R_1_ROI	NA
GM-MD	R_2_ROI	NA
GM-MD	R_3a_ROI	NA
GM-MD	R_6d_ROI	NA
GM-MD	R_6mp_ROI	15.746
GM-MD	R_6v_ROI	NA
GM-MD	R_p24pr_ROI	NA
GM-MD	R_33pr_ROI	NA
GM-MD	R_a24pr_ROI	NA
GM-MD	R_p32pr_ROI	NA
GM-MD	R_a24_ROI	NA
GM-MD	R_d32_ROI	NA
GM-MD	R_8BM_ROI	NA
GM-MD	R_p32_ROI	NA
GM-MD	R_10r_ROI	NA
GM-MD	R_47m_ROI	NA
GM-MD	R_8Av_ROI	NA
GM-MD	R_8Ad_ROI	NA
GM-MD	R_9m_ROI	NA
GM-MD	R_8BL_ROI	NA
GM-MD	R_9p_ROI	NA
GM-MD	R_10d_ROI	NA
GM-MD	R_8C_ROI	NA
GM-MD	R_44_ROI	NA
GM-MD	R_45_ROI	NA
GM-MD	R_47l_ROI	NA
GM-MD	R_a47r_ROI	NA
GM-MD	R_6r_ROI	NA
GM-MD	R_IFJa_ROI	NA
GM-MD	R_IFJp_ROI	NA
GM-MD	R_IFSp_ROI	NA
GM-MD	R_IFSa_ROI	NA
GM-MD	R_p9-46v_ROI	NA
GM-MD	R_46_ROI	NA
GM-MD	R_a9-46v_ROI	NA
GM-MD	R_9-46d_ROI	NA
GM-MD	R_9a_ROI	NA
GM-MD	R_10v_ROI	NA
GM-MD	R_a10p_ROI	NA
GM-MD	R_10pp_ROI	NA
GM-MD	R_11l_ROI	NA
GM-MD	R_13l_ROI	NA
GM-MD	R_OFC_ROI	NA
GM-MD	R_47s_ROI	NA
GM-MD	R_LIPd_ROI	NA
GM-MD	R_6a_ROI	NA
GM-MD	R_i6-8_ROI	NA
GM-MD	R_s6-8_ROI	NA
GM-MD	R_43_ROI	NA
GM-MD	R_OP4_ROI	NA
GM-MD	R_OP1_ROI	17.7675
GM-MD	R_OP2-3_ROI	NA
GM-MD	R_52_ROI	NA
GM-MD	R_RI_ROI	16.7094
GM-MD	R_PFcm_ROI	NA
GM-MD	R_PoI2_ROI	19.7
GM-MD	R_TA2_ROI	NA
GM-MD	R_FOP4_ROI	NA
GM-MD	R_MI_ROI	18.5708
GM-MD	R_Pir_ROI	NA
GM-MD	R_AVI_ROI	NA
GM-MD	R_AAIC_ROI	NA
GM-MD	R_FOP1_ROI	NA
GM-MD	R_FOP3_ROI	18.3864
GM-MD	R_FOP2_ROI	NA
GM-MD	R_PFt_ROI	17.0832
GM-MD	R_AIP_ROI	17.0448
GM-MD	R_EC_ROI	NA
GM-MD	R_PreS_ROI	NA
GM-MD	R_ProS_ROI	NA
GM-MD	R_PeEc_ROI	NA
GM-MD	R_STGa_ROI	NA
GM-MD	R_PBelt_ROI	NA
GM-MD	R_A5_ROI	NA
GM-MD	R_PHA1_ROI	NA
GM-MD	R_PHA3_ROI	NA
GM-MD	R_STSda_ROI	NA
GM-MD	R_STSdp_ROI	NA
GM-MD	R_STSvp_ROI	15.6599
GM-MD	R_TGd_ROI	NA
GM-MD	R_TE1a_ROI	NA
GM-MD	R_TE1p_ROI	NA
GM-MD	R_TE2a_ROI	NA
GM-MD	R_TF_ROI	NA
GM-MD	R_TE2p_ROI	NA
GM-MD	R_PHT_ROI	NA
GM-MD	R_PH_ROI	NA
GM-MD	R_TPOJ1_ROI	NA
GM-MD	R_TPOJ2_ROI	NA
GM-MD	R_TPOJ3_ROI	NA
GM-MD	R_DVT_ROI	NA
GM-MD	R_PGp_ROI	NA
GM-MD	R_IP2_ROI	NA
GM-MD	R_IP1_ROI	NA
GM-MD	R_IP0_ROI	NA
GM-MD	R_PFop_ROI	NA
GM-MD	R_PF_ROI	14.566
GM-MD	R_PFm_ROI	NA
GM-MD	R_PGi_ROI	15.4435
GM-MD	R_PGs_ROI	NA
GM-MD	R_V6A_ROI	NA
GM-MD	R_VMV1_ROI	NA
GM-MD	R_VMV3_ROI	NA
GM-MD	R_PHA2_ROI	NA
GM-MD	R_V4t_ROI	16.3994
GM-MD	R_FST_ROI	NA
GM-MD	R_V3CD_ROI	NA
GM-MD	R_LO3_ROI	16.8805
GM-MD	R_VMV2_ROI	NA
GM-MD	R_31pd_ROI	NA
GM-MD	R_31a_ROI	NA
GM-MD	R_VVC_ROI	NA
GM-MD	R_25_ROI	NA
GM-MD	R_s32_ROI	NA
GM-MD	R_pOFC_ROI	NA
GM-MD	R_PoI1_ROI	NA
GM-MD	R_Ig_ROI	NA
GM-MD	R_FOP5_ROI	NA
GM-MD	R_p10p_ROI	NA
GM-MD	R_p47r_ROI	NA
GM-MD	R_TGv_ROI	NA
GM-MD	R_MBelt_ROI	NA
GM-MD	R_LBelt_ROI	NA
GM-MD	R_A4_ROI	NA
GM-MD	R_STSva_ROI	NA
GM-MD	R_TE1m_ROI	14.9411
GM-MD	R_PI_ROI	NA
GM-MD	R_a32pr_ROI	NA
GM-MD	R_p24_ROI	NA
GM-MD	Left-Thalamus-Proper	NA
GM-MD	Left-Caudate	NA
GM-MD	Left-Putamen	NA
GM-MD	Left-Pallidum	NA
GM-MD	Left-Hippocampus	NA
GM-MD	Left-Amygdala	NA
GM-MD	Left-Accumbens-area	NA
GM-MD	Right-Thalamus-Proper	NA
GM-MD	Right-Caudate	NA
GM-MD	Right-Putamen	NA
GM-MD	Right-Pallidum	NA
GM-MD	Right-Hippocampus	NA
GM-MD	Right-Amygdala	NA
GM-MD	Right-Accumbens-area	NA
GM-qT1	L_V1_ROI	NA
GM-qT1	L_MST_ROI	NA
GM-qT1	L_V6_ROI	NA
GM-qT1	L_V2_ROI	NA
GM-qT1	L_V3_ROI	NA
GM-qT1	L_V4_ROI	NA
GM-qT1	L_V8_ROI	NA
GM-qT1	L_4_ROI	NA
GM-qT1	L_3b_ROI	NA
GM-qT1	L_FEF_ROI	NA
GM-qT1	L_PEF_ROI	NA
GM-qT1	L_55b_ROI	NA
GM-qT1	L_V3A_ROI	NA
GM-qT1	L_RSC_ROI	NA
GM-qT1	L_POS2_ROI	NA
GM-qT1	L_V7_ROI	NA
GM-qT1	L_IPS1_ROI	NA
GM-qT1	L_FFC_ROI	NA
GM-qT1	L_V3B_ROI	NA
GM-qT1	L_LO1_ROI	NA
GM-qT1	L_LO2_ROI	NA
GM-qT1	L_PIT_ROI	NA
GM-qT1	L_MT_ROI	NA
GM-qT1	L_A1_ROI	NA
GM-qT1	L_PSL_ROI	NA
GM-qT1	L_SFL_ROI	NA
GM-qT1	L_PCV_ROI	NA
GM-qT1	L_STV_ROI	NA
GM-qT1	L_7Pm_ROI	NA
GM-qT1	L_7m_ROI	NA
GM-qT1	L_POS1_ROI	NA
GM-qT1	L_23d_ROI	NA
GM-qT1	L_v23ab_ROI	NA
GM-qT1	L_d23ab_ROI	NA
GM-qT1	L_31pv_ROI	NA
GM-qT1	L_5m_ROI	NA
GM-qT1	L_5mv_ROI	NA
GM-qT1	L_23c_ROI	NA
GM-qT1	L_5L_ROI	NA
GM-qT1	L_24dd_ROI	NA
GM-qT1	L_24dv_ROI	NA
GM-qT1	L_7AL_ROI	NA
GM-qT1	L_SCEF_ROI	NA
GM-qT1	L_6ma_ROI	NA
GM-qT1	L_7Am_ROI	NA
GM-qT1	L_7PL_ROI	NA
GM-qT1	L_7PC_ROI	NA
GM-qT1	L_LIPv_ROI	NA
GM-qT1	L_VIP_ROI	NA
GM-qT1	L_MIP_ROI	NA
GM-qT1	L_1_ROI	NA
GM-qT1	L_2_ROI	NA
GM-qT1	L_3a_ROI	NA
GM-qT1	L_6d_ROI	NA
GM-qT1	L_6mp_ROI	NA
GM-qT1	L_6v_ROI	NA
GM-qT1	L_p24pr_ROI	NA
GM-qT1	L_33pr_ROI	NA
GM-qT1	L_a24pr_ROI	NA
GM-qT1	L_p32pr_ROI	NA
GM-qT1	L_a24_ROI	NA
GM-qT1	L_d32_ROI	NA
GM-qT1	L_8BM_ROI	NA
GM-qT1	L_p32_ROI	NA
GM-qT1	L_10r_ROI	NA
GM-qT1	L_47m_ROI	NA
GM-qT1	L_8Av_ROI	NA
GM-qT1	L_8Ad_ROI	NA
GM-qT1	L_9m_ROI	NA
GM-qT1	L_8BL_ROI	NA
GM-qT1	L_9p_ROI	NA
GM-qT1	L_10d_ROI	NA
GM-qT1	L_8C_ROI	NA
GM-qT1	L_44_ROI	NA
GM-qT1	L_45_ROI	NA
GM-qT1	L_47l_ROI	NA
GM-qT1	L_a47r_ROI	NA
GM-qT1	L_6r_ROI	NA
GM-qT1	L_IFJa_ROI	NA
GM-qT1	L_IFJp_ROI	NA
GM-qT1	L_IFSp_ROI	NA
GM-qT1	L_IFSa_ROI	NA
GM-qT1	L_p9-46v_ROI	NA
GM-qT1	L_46_ROI	NA
GM-qT1	L_a9-46v_ROI	NA
GM-qT1	L_9-46d_ROI	NA
GM-qT1	L_9a_ROI	NA
GM-qT1	L_10v_ROI	NA
GM-qT1	L_a10p_ROI	NA
GM-qT1	L_10pp_ROI	NA
GM-qT1	L_11l_ROI	NA
GM-qT1	L_13l_ROI	NA
GM-qT1	L_OFC_ROI	NA
GM-qT1	L_47s_ROI	NA
GM-qT1	L_LIPd_ROI	NA
GM-qT1	L_6a_ROI	NA
GM-qT1	L_i6-8_ROI	NA
GM-qT1	L_s6-8_ROI	NA
GM-qT1	L_43_ROI	NA
GM-qT1	L_OP4_ROI	NA
GM-qT1	L_OP1_ROI	NA
GM-qT1	L_OP2-3_ROI	NA
GM-qT1	L_52_ROI	NA
GM-qT1	L_RI_ROI	NA
GM-qT1	L_PFcm_ROI	NA
GM-qT1	L_PoI2_ROI	NA
GM-qT1	L_TA2_ROI	NA
GM-qT1	L_FOP4_ROI	NA
GM-qT1	L_MI_ROI	NA
GM-qT1	L_Pir_ROI	NA
GM-qT1	L_AVI_ROI	NA
GM-qT1	L_AAIC_ROI	NA
GM-qT1	L_FOP1_ROI	NA
GM-qT1	L_FOP3_ROI	NA
GM-qT1	L_FOP2_ROI	NA
GM-qT1	L_PFt_ROI	NA
GM-qT1	L_AIP_ROI	NA
GM-qT1	L_EC_ROI	NA
GM-qT1	L_PreS_ROI	NA
GM-qT1	L_ProS_ROI	NA
GM-qT1	L_PeEc_ROI	NA
GM-qT1	L_STGa_ROI	NA
GM-qT1	L_PBelt_ROI	NA
GM-qT1	L_A5_ROI	NA
GM-qT1	L_PHA1_ROI	NA
GM-qT1	L_PHA3_ROI	NA
GM-qT1	L_STSda_ROI	NA
GM-qT1	L_STSdp_ROI	NA
GM-qT1	L_STSvp_ROI	NA
GM-qT1	L_TGd_ROI	NA
GM-qT1	L_TE1a_ROI	NA
GM-qT1	L_TE1p_ROI	NA
GM-qT1	L_TE2a_ROI	NA
GM-qT1	L_TF_ROI	NA
GM-qT1	L_TE2p_ROI	NA
GM-qT1	L_PHT_ROI	NA
GM-qT1	L_PH_ROI	NA
GM-qT1	L_TPOJ1_ROI	NA
GM-qT1	L_TPOJ2_ROI	NA
GM-qT1	L_TPOJ3_ROI	NA
GM-qT1	L_DVT_ROI	NA
GM-qT1	L_PGp_ROI	NA
GM-qT1	L_IP2_ROI	NA
GM-qT1	L_IP1_ROI	NA
GM-qT1	L_IP0_ROI	NA
GM-qT1	L_PFop_ROI	NA
GM-qT1	L_PF_ROI	NA
GM-qT1	L_PFm_ROI	NA
GM-qT1	L_PGi_ROI	NA
GM-qT1	L_PGs_ROI	NA
GM-qT1	L_V6A_ROI	NA
GM-qT1	L_VMV1_ROI	NA
GM-qT1	L_VMV3_ROI	NA
GM-qT1	L_PHA2_ROI	NA
GM-qT1	L_V4t_ROI	NA
GM-qT1	L_FST_ROI	NA
GM-qT1	L_V3CD_ROI	NA
GM-qT1	L_LO3_ROI	NA
GM-qT1	L_VMV2_ROI	NA
GM-qT1	L_31pd_ROI	NA
GM-qT1	L_31a_ROI	NA
GM-qT1	L_VVC_ROI	NA
GM-qT1	L_25_ROI	NA
GM-qT1	L_s32_ROI	NA
GM-qT1	L_pOFC_ROI	NA
GM-qT1	L_PoI1_ROI	NA
GM-qT1	L_Ig_ROI	NA
GM-qT1	L_FOP5_ROI	NA
GM-qT1	L_p10p_ROI	NA
GM-qT1	L_p47r_ROI	NA
GM-qT1	L_TGv_ROI	NA
GM-qT1	L_MBelt_ROI	NA
GM-qT1	L_LBelt_ROI	NA
GM-qT1	L_A4_ROI	NA
GM-qT1	L_STSva_ROI	NA
GM-qT1	L_TE1m_ROI	NA
GM-qT1	L_PI_ROI	NA
GM-qT1	L_a32pr_ROI	NA
GM-qT1	L_p24_ROI	NA
GM-qT1	R_V1_ROI	NA
GM-qT1	R_MST_ROI	NA
GM-qT1	R_V6_ROI	NA
GM-qT1	R_V2_ROI	NA
GM-qT1	R_V3_ROI	NA
GM-qT1	R_V4_ROI	NA
GM-qT1	R_V8_ROI	NA
GM-qT1	R_4_ROI	NA
GM-qT1	R_3b_ROI	NA
GM-qT1	R_FEF_ROI	NA
GM-qT1	R_PEF_ROI	NA
GM-qT1	R_55b_ROI	NA
GM-qT1	R_V3A_ROI	NA
GM-qT1	R_RSC_ROI	NA
GM-qT1	R_POS2_ROI	NA
GM-qT1	R_V7_ROI	NA
GM-qT1	R_IPS1_ROI	NA
GM-qT1	R_FFC_ROI	NA
GM-qT1	R_V3B_ROI	NA
GM-qT1	R_LO1_ROI	NA
GM-qT1	R_LO2_ROI	NA
GM-qT1	R_PIT_ROI	NA
GM-qT1	R_MT_ROI	NA
GM-qT1	R_A1_ROI	NA
GM-qT1	R_PSL_ROI	NA
GM-qT1	R_SFL_ROI	NA
GM-qT1	R_PCV_ROI	NA
GM-qT1	R_STV_ROI	NA
GM-qT1	R_7Pm_ROI	NA
GM-qT1	R_7m_ROI	NA
GM-qT1	R_POS1_ROI	NA
GM-qT1	R_23d_ROI	NA
GM-qT1	R_v23ab_ROI	NA
GM-qT1	R_d23ab_ROI	NA
GM-qT1	R_31pv_ROI	NA
GM-qT1	R_5m_ROI	NA
GM-qT1	R_5mv_ROI	NA
GM-qT1	R_23c_ROI	NA
GM-qT1	R_5L_ROI	NA
GM-qT1	R_24dd_ROI	NA
GM-qT1	R_24dv_ROI	NA
GM-qT1	R_7AL_ROI	NA
GM-qT1	R_SCEF_ROI	NA
GM-qT1	R_6ma_ROI	NA
GM-qT1	R_7Am_ROI	NA
GM-qT1	R_7PL_ROI	NA
GM-qT1	R_7PC_ROI	NA
GM-qT1	R_LIPv_ROI	NA
GM-qT1	R_VIP_ROI	NA
GM-qT1	R_MIP_ROI	NA
GM-qT1	R_1_ROI	NA
GM-qT1	R_2_ROI	NA
GM-qT1	R_3a_ROI	NA
GM-qT1	R_6d_ROI	NA
GM-qT1	R_6mp_ROI	NA
GM-qT1	R_6v_ROI	NA
GM-qT1	R_p24pr_ROI	NA
GM-qT1	R_33pr_ROI	NA
GM-qT1	R_a24pr_ROI	NA
GM-qT1	R_p32pr_ROI	NA
GM-qT1	R_a24_ROI	NA
GM-qT1	R_d32_ROI	NA
GM-qT1	R_8BM_ROI	NA
GM-qT1	R_p32_ROI	NA
GM-qT1	R_10r_ROI	NA
GM-qT1	R_47m_ROI	NA
GM-qT1	R_8Av_ROI	NA
GM-qT1	R_8Ad_ROI	NA
GM-qT1	R_9m_ROI	NA
GM-qT1	R_8BL_ROI	NA
GM-qT1	R_9p_ROI	NA
GM-qT1	R_10d_ROI	NA
GM-qT1	R_8C_ROI	NA
GM-qT1	R_44_ROI	NA
GM-qT1	R_45_ROI	NA
GM-qT1	R_47l_ROI	NA
GM-qT1	R_a47r_ROI	NA
GM-qT1	R_6r_ROI	NA
GM-qT1	R_IFJa_ROI	NA
GM-qT1	R_IFJp_ROI	NA
GM-qT1	R_IFSp_ROI	NA
GM-qT1	R_IFSa_ROI	NA
GM-qT1	R_p9-46v_ROI	NA
GM-qT1	R_46_ROI	NA
GM-qT1	R_a9-46v_ROI	NA
GM-qT1	R_9-46d_ROI	NA
GM-qT1	R_9a_ROI	NA
GM-qT1	R_10v_ROI	NA
GM-qT1	R_a10p_ROI	NA
GM-qT1	R_10pp_ROI	NA
GM-qT1	R_11l_ROI	NA
GM-qT1	R_13l_ROI	NA
GM-qT1	R_OFC_ROI	NA
GM-qT1	R_47s_ROI	NA
GM-qT1	R_LIPd_ROI	NA
GM-qT1	R_6a_ROI	NA
GM-qT1	R_i6-8_ROI	NA
GM-qT1	R_s6-8_ROI	NA
GM-qT1	R_43_ROI	NA
GM-qT1	R_OP4_ROI	NA
GM-qT1	R_OP1_ROI	NA
GM-qT1	R_OP2-3_ROI	NA
GM-qT1	R_52_ROI	NA
GM-qT1	R_RI_ROI	NA
GM-qT1	R_PFcm_ROI	NA
GM-qT1	R_PoI2_ROI	NA
GM-qT1	R_TA2_ROI	NA
GM-qT1	R_FOP4_ROI	NA
GM-qT1	R_MI_ROI	NA
GM-qT1	R_Pir_ROI	NA
GM-qT1	R_AVI_ROI	NA
GM-qT1	R_AAIC_ROI	NA
GM-qT1	R_FOP1_ROI	NA
GM-qT1	R_FOP3_ROI	NA
GM-qT1	R_FOP2_ROI	NA
GM-qT1	R_PFt_ROI	NA
GM-qT1	R_AIP_ROI	NA
GM-qT1	R_EC_ROI	NA
GM-qT1	R_PreS_ROI	NA
GM-qT1	R_ProS_ROI	NA
GM-qT1	R_PeEc_ROI	NA
GM-qT1	R_STGa_ROI	NA
GM-qT1	R_PBelt_ROI	NA
GM-qT1	R_A5_ROI	NA
GM-qT1	R_PHA1_ROI	NA
GM-qT1	R_PHA3_ROI	NA
GM-qT1	R_STSda_ROI	NA
GM-qT1	R_STSdp_ROI	NA
GM-qT1	R_STSvp_ROI	NA
GM-qT1	R_TGd_ROI	NA
GM-qT1	R_TE1a_ROI	NA
GM-qT1	R_TE1p_ROI	NA
GM-qT1	R_TE2a_ROI	NA
GM-qT1	R_TF_ROI	NA
GM-qT1	R_TE2p_ROI	NA
GM-qT1	R_PHT_ROI	NA
GM-qT1	R_PH_ROI	NA
GM-qT1	R_TPOJ1_ROI	NA
GM-qT1	R_TPOJ2_ROI	NA
GM-qT1	R_TPOJ3_ROI	NA
GM-qT1	R_DVT_ROI	NA
GM-qT1	R_PGp_ROI	NA
GM-qT1	R_IP2_ROI	NA
GM-qT1	R_IP1_ROI	NA
GM-qT1	R_IP0_ROI	NA
GM-qT1	R_PFop_ROI	NA
GM-qT1	R_PF_ROI	NA
GM-qT1	R_PFm_ROI	NA
GM-qT1	R_PGi_ROI	NA
GM-qT1	R_PGs_ROI	NA
GM-qT1	R_V6A_ROI	NA
GM-qT1	R_VMV1_ROI	NA
GM-qT1	R_VMV3_ROI	NA
GM-qT1	R_PHA2_ROI	NA
GM-qT1	R_V4t_ROI	NA
GM-qT1	R_FST_ROI	NA
GM-qT1	R_V3CD_ROI	NA
GM-qT1	R_LO3_ROI	NA
GM-qT1	R_VMV2_ROI	NA
GM-qT1	R_31pd_ROI	NA
GM-qT1	R_31a_ROI	NA
GM-qT1	R_VVC_ROI	NA
GM-qT1	R_25_ROI	NA
GM-qT1	R_s32_ROI	NA
GM-qT1	R_pOFC_ROI	NA
GM-qT1	R_PoI1_ROI	NA
GM-qT1	R_Ig_ROI	NA
GM-qT1	R_FOP5_ROI	NA
GM-qT1	R_p10p_ROI	NA
GM-qT1	R_p47r_ROI	NA
GM-qT1	R_TGv_ROI	NA
GM-qT1	R_MBelt_ROI	NA
GM-qT1	R_LBelt_ROI	NA
GM-qT1	R_A4_ROI	NA
GM-qT1	R_STSva_ROI	NA
GM-qT1	R_TE1m_ROI	NA
GM-qT1	R_PI_ROI	NA
GM-qT1	R_a32pr_ROI	NA
GM-qT1	R_p24_ROI	NA
GM-qT1	Left-Thalamus-Proper	NA
GM-qT1	Left-Caudate	NA
GM-qT1	Left-Putamen	NA
GM-qT1	Left-Pallidum	NA
GM-qT1	Left-Hippocampus	NA
GM-qT1	Left-Amygdala	NA
GM-qT1	Left-Accumbens-area	NA
GM-qT1	Right-Thalamus-Proper	NA
GM-qT1	Right-Caudate	NA
GM-qT1	Right-Putamen	NA
GM-qT1	Right-Pallidum	NA
GM-qT1	Right-Hippocampus	NA
GM-qT1	Right-Amygdala	NA
GM-qT1	Right-Accumbens-area	NA

## Sheet: Figure_3b_part2
measure	roi	acro
WM-MD	Middle_cerebellar_peduncle	NA
WM-MD	Pontine_crossing_tract_a_part_of_MCP	NA
WM-MD	Genu_of_corpus_callosum	NA
WM-MD	Body_of_corpus_callosum	NA
WM-MD	Splenium_of_corpus_callosum	NA
WM-MD	Fornix_column_and_body_of_fornix	NA
WM-MD	Corticospinal_tract_R	NA
WM-MD	Corticospinal_tract_L	NA
WM-MD	Medial_lemniscus_R	NA
WM-MD	Medial_lemniscus_L	NA
WM-MD	Inferior_cerebellar_peduncle_R	NA
WM-MD	Inferior_cerebellar_peduncle_L	NA
WM-MD	Superior_cerebellar_peduncle_R	NA
WM-MD	Superior_cerebellar_peduncle_L	17.8737
WM-MD	Cerebral_peduncle_R	NA
WM-MD	Cerebral_peduncle_L	NA
WM-MD	Anterior_limb_of_internal_capsule_R	NA
WM-MD	Anterior_limb_of_internal_capsule_L	NA
WM-MD	Posterior_limb_of_internal_capsule_R	NA
WM-MD	Posterior_limb_of_internal_capsule_L	NA
WM-MD	Retrolenticular_part_of_internal_capsule_R	NA
WM-MD	Retrolenticular_part_of_internal_capsule_L	NA
WM-MD	Anterior_corona_radiata_R	NA
WM-MD	Anterior_corona_radiata_L	NA
WM-MD	Superior_corona_radiata_R	NA
WM-MD	Superior_corona_radiata_L	NA
WM-MD	Posterior_corona_radiata_R	NA
WM-MD	Posterior_corona_radiata_L	NA
WM-MD	Posterior_thalamic_radiation_include_optic_radiation_R	8.18505
WM-MD	Posterior_thalamic_radiation_include_optic_radiation_L	NA
WM-MD	Sagittal_stratum_include_inferior_longitidinal_fasciculus_and_inferior_fronto-occipital_fasciculus_R	NA
WM-MD	Sagittal_stratum_include_inferior_longitidinal_fasciculus_and_inferior_fronto-occipital_fasciculus_L	NA
WM-MD	External_capsule_R	NA
WM-MD	External_capsule_L	NA
WM-MD	Cingulum_cingulate_gyrus_R	NA
WM-MD	Cingulum_cingulate_gyrus_L	NA
WM-MD	Cingulum_hippocampus_R	NA
WM-MD	Cingulum_hippocampus_L	NA
WM-MD	Fornix_cres_or_Stria_terminalis_can_not_be_resolved_with_current_resolution_R	NA
WM-MD	Fornix_cres_or_Stria_terminalis_can_not_be_resolved_with_current_resolution_L	NA
WM-MD	Superior_longitudinal_fasciculus_R	NA
WM-MD	Superior_longitudinal_fasciculus_L	13.2914
WM-MD	Superior_fronto-occipital_fasciculus_could_be_a_part_of_anterior_internal_capsule_R	NA
WM-MD	Superior_fronto-occipital_fasciculus_could_be_a_part_of_anterior_internal_capsule_L	NA
WM-MD	Uncinate_fasciculus_R	NA
WM-MD	Uncinate_fasciculus_L	NA

## Sheet: Figure_3c_part1
measure	nsig	n	p_popmean_cos	q_popmean_cos	popmean_acro
CBF	289	372	0.0111915	0.0258587	20.6187
CBF	289	372	0.004623	0.0194642	20.982
CBF	289	372	0.0255952	0.0385482	20.6755
CBF	289	372	0.0070562	0.0211165	20.7533
CBF	289	372	0.00461636	0.0194642	21.5414
CBF	289	372	0.00262969	0.0176894	21.6463
CBF	289	372	0.00475017	0.0194642	20.0505
CBF	289	372	0.00205388	0.0173563	21.2553
CBF	289	372	0.00231018	0.0176894	20.7241
CBF	289	372	0.00353362	0.0188815	20.8629
CBF	289	372	0.00313525	0.0176894	19.656
CBF	289	372	0.00497286	0.0194642	20.0864
CBF	289	372	0.0124137	0.0272261	22.7594
CBF	289	372	0.0570056	0.0642609	19.2767
CBF	289	372	0.0168526	0.0319856	19.9993
CBF	289	372	0.010376	0.0253035	23.0374
CBF	289	372	0.0262411	0.0392036	21.4948
CBF	289	372	0.00801893	0.0222615	20.6085
CBF	289	372	0.0163461	0.0317139	22.3903
CBF	289	372	0.010529	0.0253035	22.383
CBF	289	372	0.057519	0.064449	22.2242
CBF	289	372	0.0665531	0.07218	21.7078
CBF	289	372	0.0121607	0.0270885	20.9681
CBF	289	372	0.0245777	0.0384928	19.2501
CBF	289	372	0.00310987	0.0176894	19.7387
CBF	289	372	0.0318679	0.0444003	21.7251
CBF	289	372	0.0240801	0.0381184	18.5378
CBF	289	372	0.0016288	0.0173563	20.1192
CBF	289	372	0.0447788	0.0544369	19.1887
CBF	289	372	0.0210113	0.0360193	18.5564
CBF	289	372	0.0263529	0.0392131	19.5527
CBF	289	372	0.0619955	0.0686379	19.3617
CBF	289	372	0.0473653	0.0561143	18.5418
CBF	289	372	0.060465	0.0671432	18.5975
CBF	289	372	0.0434791	0.053557	18.3847
CBF	289	372	0.018399	0.0332254	20.9392
CBF	289	372	0.0218064	0.0365633	18.8495
CBF	289	372	0.0252235	0.0385482	18.844
CBF	289	372	0.0111485	0.0258587	21.9406
CBF	289	372	0.0201972	0.0349909	20.4923
CBF	289	372	0.0224057	0.0367776	21.2869
CBF	289	372	0.00441885	0.019339	21.9211
CBF	289	372	0.0197096	0.0347487	21.7246
CBF	289	372	0.00860513	0.0227029	21.882
CBF	289	372	0.0276641	0.040516	20.2282
CBF	289	372	0.0220552	0.0365898	21.6882
CBF	289	372	0.000771155	0.0173563	21.2192
CBF	289	372	0.00380675	0.0188815	20.1266
CBF	289	372	0.0171171	0.032266	21.8358
CBF	289	372	0.00850452	0.0227029	20.5451
CBF	289	372	0.000500646	0.0173563	20.8318
CBF	289	372	0.00125044	0.0173563	20.6969
CBF	289	372	0.00583441	0.0207185	19.9834
CBF	289	372	0.00111958	0.0173563	21.4141
CBF	289	372	0.00176186	0.0173563	21.9165
CBF	289	372	0.00181593	0.0173563	20.2049
CBF	289	372	0.0228028	0.0369163	20.8671
CBF	289	372	0.0339115	0.046379	21.0768
CBF	289	372	0.0199733	0.0349909	22.4077
CBF	289	372	0.0221309	0.0365898	21.8793
CBF	289	372	0.0240516	0.0381184	21.5101
CBF	289	372	0.0755689	0.0798626	21.4162
CBF	289	372	0.0468316	0.0559756	21.1872
CBF	289	372	0.0444289	0.0541887	21.3784
CBF	289	372	0.0193231	0.0342295	22.2783
CBF	289	372	0.0746682	0.0793617	20.1301
CBF	289	372	0.00880427	0.0229034	20.5939
CBF	289	372	0.0121323	0.0270885	20.8027
CBF	289	372	0.09863	0.0999737	21.5045
CBF	289	372	0.04502	0.0544507	20.9388
CBF	289	372	0.00990662	0.0245684	21.0421
CBF	289	372	0.00856006	0.0227029	23.1849
CBF	289	372	0.00771354	0.0217435	20.2304
CBF	289	372	0.0128669	0.0278283	19.1598
CBF	289	372	0.00689057	0.0211165	18.7029
CBF	289	372	0.0163371	0.0317139	19.0872
CBF	289	372	0.00874983	0.0229034	18.8774
CBF	289	372	0.00312321	0.0176894	19.9542
CBF	289	372	0.00285484	0.0176894	20.2937
CBF	289	372	0.00499204	0.0194642	19.6322
CBF	289	372	0.00301691	0.0176894	19.5573
CBF	289	372	0.00183773	0.0173563	19.6063
CBF	289	372	0.00681925	0.0211165	19.95
CBF	289	372	0.00411393	0.0191298	20.6744
CBF	289	372	0.00206201	0.0173563	20.4537
CBF	289	372	0.00352451	0.0188815	21.0487
CBF	289	372	0.00618333	0.0207185	21.4907
CBF	289	372	0.000355683	0.0173563	20.7591
CBF	289	372	0.00299246	0.0176894	20.138
CBF	289	372	0.00152497	0.0173563	21.0361
CBF	289	372	0.00523745	0.0198809	20.4791
CBF	289	372	0.0483549	0.0569241	22.3512
CBF	289	372	0.0113551	0.0259796	21.1963
CBF	289	372	0.0202233	0.0349909	20.5406
CBF	289	372	0.00915622	0.0235468	20.1239
CBF	289	372	0.00486306	0.0194642	21.5463
CBF	289	372	0.0119734	0.0269946	20.6791
CBF	289	372	0.024022	0.0381184	20.7346
CBF	289	372	0.00076157	0.0173563	19.8198
CBF	289	372	0.0017144	0.0173563	20.4074
CBF	289	372	0.00571343	0.0207185	19.9445
CBF	289	372	0.00502303	0.0194642	19.5505
CBF	289	372	0.00641532	0.0211165	18.822
CBF	289	372	0.0166242	0.0317139	18.8584
CBF	289	372	0.00458407	0.0194642	19.6476
CBF	289	372	0.00120668	0.0173563	20.0738
CBF	289	372	0.00263175	0.0176894	19.7879
CBF	289	372	0.0039702	0.0191298	20.5653
CBF	289	372	0.00116188	0.0173563	20.6298
CBF	289	372	0.0008257	0.0173563	20.597
CBF	289	372	0.00602489	0.0207185	21.1729
CBF	289	372	0.00237937	0.0176894	21.1285
CBF	289	372	0.000922768	0.0173563	20.7217
CBF	289	372	0.000611296	0.0173563	21.0123
CBF	289	372	0.0015478	0.0173563	20.309
CBF	289	372	0.00289223	0.0176894	19.9711
CBF	289	372	0.00401329	0.0191298	20.0228
CBF	289	372	0.0334672	0.0459403	19.494
CBF	289	372	0.0391375	0.0502039	19.6781
CBF	289	372	0.0105298	0.0253035	19.8342
CBF	289	372	0.00184243	0.0173563	19.0828
CBF	289	372	0.00378776	0.0188815	19.2735
CBF	289	372	0.00357031	0.0188815	19.4542
CBF	289	372	0.000218114	0.0173563	19.7575
CBF	289	372	0.0149276	0.0301409	19.4862
CBF	289	372	0.017722	0.032799	19.62
CBF	289	372	0.00203673	0.0173563	19.713
CBF	289	372	0.00318599	0.0176894	20.2938
CBF	289	372	0.00155533	0.0173563	20.1167
CBF	289	372	0.00483856	0.0194642	19.3041
CBF	289	372	0.00261311	0.0176894	18.9336
CBF	289	372	0.00378745	0.0188815	20.8211
CBF	289	372	0.011403	0.0259796	18.9094
CBF	289	372	0.000511641	0.0173563	19.7095
CBF	289	372	0.00239042	0.0176894	20.9595
CBF	289	372	0.00438657	0.019339	19.9622
CBF	289	372	0.00777387	0.0217435	21.2403
CBF	289	372	0.00408353	0.0191298	19.8921
CBF	289	372	0.00762777	0.0217435	20.2523
CBF	289	372	0.00715235	0.0211165	21.197
CBF	289	372	0.00690015	0.0211165	20.4253
CBF	289	372	0.00656775	0.0211165	22.1363
CBF	289	372	0.0110782	0.0258587	19.6721
CBF	289	372	0.00438272	0.019339	20.3805
CBF	289	372	0.00679884	0.0211165	21.3574
CBF	289	372	0.000609916	0.0173563	19.9839
CBF	289	372	0.00379868	0.0188815	19.8283
CBF	289	372	0.0149516	0.0301409	20.0266
CBF	289	372	0.00705493	0.0211165	20.2384
CBF	289	372	0.0062179	0.0207185	20.9973
CBF	289	372	0.0164358	0.0317139	22.3704
CBF	289	372	0.0142541	0.0293269	20.1226
CBF	289	372	0.00712082	0.0211165	20.6219
CBF	289	372	0.00976521	0.0243803	19.6802
CBF	289	372	0.01359	0.0285621	20.1444
CBF	289	372	0.00601352	0.0207185	21.5985
CBF	289	372	0.0133866	0.0284561	22.9188
CBF	289	372	0.00172942	0.0173563	21.5832
CBF	289	372	0.00103842	0.0173563	20.5262
CBF	289	372	0.0253689	0.0385482	18.3981
CBF	289	372	0.0573922	0.064449	18.7037
CBF	289	372	0.00623781	0.0207185	20.1012
CBF	289	372	0.0172606	0.032266	20.4591
CBF	289	372	0.0216574	0.0365633	20.5844
CBF	289	372	0.00135018	0.0173563	21.1482
CBF	289	372	0.000447018	0.0173563	20.0684
CBF	289	372	0.00149101	0.0173563	20.0642
CBF	289	372	0.0142693	0.0293269	20.3865
CBF	289	372	0.00810019	0.0223205	21.9334
CBF	289	372	0.0019782	0.0173563	19.714
CBF	289	372	0.000476469	0.0173563	19.5751
CBF	289	372	0.00544837	0.0204727	19.1962
CBF	289	372	0.0255595	0.0385482	18.7067
CBF	289	372	9.84743e-05	0.0173563	19.7678
CBF	289	372	0.00774445	0.0217435	19.3188
CBF	289	372	0.00100253	0.0173563	19.591
CBF	289	372	0.00560812	0.0207185	19.1143
CBF	289	372	0.0544502	0.0625169	21.791
CBF	289	372	0.0329055	0.045505	22.1926
CBF	289	372	0.00598174	0.0207185	19.8736
CBF	289	372	0.0043723	0.019339	19.2503
CBF	289	372	0.0340384	0.046382	19.6714
CBF	289	372	0.014147	0.0293269	20.0495
CBF	289	372	0.00669243	0.0211165	21.2056
CBF	289	372	0.00284736	0.0176894	20.9239
CBF	289	372	0.0133527	0.0284561	20.0268
CBF	289	372	0.0287505	0.0416155	22.6784
CBF	289	372	0.0176418	0.032799	22.6338
CBF	289	372	0.0371715	0.0485186	22.3387
CBF	289	372	0.0229122	0.0369163	22.1874
CBF	289	372	0.0148297	0.0301409	21.9648
CBF	289	372	0.0178716	0.032912	21.3504
CBF	289	372	0.0655038	0.0712498	19.2218
CBF	289	372	0.0351033	0.0466371	19.2397
CBF	289	372	0.0990945	0.100172	21.6583
CBF	289	372	0.0530251	0.0614496	21.4561
CBF	289	372	0.0248581	0.0384928	20.0118
CBF	289	372	0.0559818	0.0634778	20.6336
CBF	289	372	0.00280444	0.0176894	22.4386
CBF	289	372	0.00956099	0.0241952	20.8871
CBF	289	372	0.000820317	0.0173563	19.7973
CBF	289	372	0.00418868	0.0192369	21.7445
CBF	289	372	0.02182	0.0365633	18.5721
CBF	289	372	0.00142654	0.0173563	20.6679
CBF	289	372	0.030797	0.0433958	22.2822
CBF	289	372	0.0348043	0.0465811	18.6871
CBF	289	372	0.000276439	0.0173563	19.8129
CBF	289	372	0.0536173	0.0619429	19.4928
CBF	289	372	0.0469473	0.0559756	18.7911
CBF	289	372	0.0380374	0.0491684	18.7498
CBF	289	372	0.0829458	0.0857106	19.4954
CBF	289	372	0.0730839	0.0779003	19.002
CBF	289	372	0.0793791	0.0831803	18.8726
CBF	289	372	0.0493656	0.0575674	18.5512
CBF	289	372	0.0280507	0.0407612	21.7964
CBF	289	372	0.0491569	0.0575043	20.2383
CBF	289	372	0.0518323	0.060255	19.663
CBF	289	372	0.00211262	0.0173563	23.4835
CBF	289	372	0.0380658	0.0491684	21.269
CBF	289	372	0.0213993	0.0363495	21.9032
CBF	289	372	0.00513446	0.0196909	23.4768
CBF	289	372	0.0463691	0.0556429	22.1117
CBF	289	372	0.0578846	0.0646638	22.7572
CBF	289	372	0.0426505	0.0534208	21.5943
CBF	289	372	0.0207176	0.0356803	21.9245
CBF	289	372	0.0225411	0.0367776	23.0901
CBF	289	372	0.0650313	0.0709433	22.8729
CBF	289	372	0.0123089	0.0272261	23.0105
CBF	289	372	0.0248831	0.0384928	22.3262
CBF	289	372	0.0255452	0.0385482	22.8329
CBF	289	372	0.030105	0.0427404	22.8603
CBF	289	372	0.0297472	0.0425613	21.9517
CBF	289	372	0.0730628	0.0779003	23.4087
CBF	289	372	0.0686026	0.0739715	23.2136
CBF	289	372	0.0162501	0.0317139	22.4681
CBF	289	372	0.024825	0.0384928	21.4333
CBF	289	372	0.0185017	0.0332495	21.5603
CBF	289	372	0.0277899	0.0405405	22.3479
CBF	289	372	0.0257205	0.0385807	22.6269
CBF	289	372	0.0149995	0.0301409	22.8098
CBF	289	372	0.0440701	0.0539279	22.6665
CBF	289	372	0.0674529	0.0729433	22.2389
CBF	289	372	0.0344149	0.0465682	23.4148
CBF	289	372	0.046081	0.0554762	23.6045
CBF	289	372	0.0558013	0.0634778	21.9368
CBF	289	372	0.0561403	0.0634778	22.2903
CBF	289	372	0.0819943	0.0849634	22.1856
CBF	289	372	0.0402369	0.0512607	22.9525
CBF	289	372	0.0915344	0.0935462	22.0373
CBF	289	372	0.080405	0.0837834	22.1283
CBF	289	372	0.0897778	0.0920037	23.0912
CBF	289	372	0.0330307	0.0455089	22.0318
CBF	289	372	0.0211109	0.036024	22.3232
CBF	289	372	0.018067	0.0329355	21.7023
CBF	289	372	0.0126203	0.0274547	21.6342
CBF	289	372	0.0758558	0.0799387	22.4085
CBF	289	372	0.0249375	0.0384928	22.1465
CBF	289	372	0.0237163	0.0380279	21.937
CBF	289	372	0.030217	0.0427404	21.7947
CBF	289	372	0.0472394	0.0561143	22.0331
CBF	289	372	0.0433921	0.053557	22.1758
CBF	289	372	0.0928303	0.0946106	22.2297
CBF	289	372	0.0551779	0.0629637	22.4561
CBF	289	372	0.0093454	0.0238116	23.1708
CBF	289	372	0.00752591	0.0217435	22.6618
CBF	289	372	0.0181499	0.0329355	22.7657
CBF	289	372	0.0200496	0.0349909	21.5267
CBF	289	372	0.012442	0.0272261	22.2209
CBF	289	372	0.0038636	0.0189113	21.0331
CBF	289	372	0.00593204	0.0207185	21.5913
CBF	289	372	0.0344254	0.0465682	20.7039
CBF	289	372	0.0269051	0.0396441	20.7574
CBF	289	372	0.0317004	0.0443329	21.6516
CBF	289	372	0.135252	0.135252	22.3279
CBF	289	372	0.086882	0.089282	22.8294
CBF	289	372	0.103279	0.104119	22.7406
CBF	289	372	0.0930877	0.0946138	22.1373
CBF	289	372	0.00917819	0.0235468	21.7965
CBF	289	372	0.00849747	0.0227029	21.3739
CBF	289	372	0.0225106	0.0367776	19.3391
CBF	289	372	0.034558	0.0465782	19.8431
CBF	289	372	0.0152699	0.0302149	18.3599
CBF	289	372	0.0421947	0.0530284	17.9536
CBF	289	372	0.00712456	0.0211165	19.0848
CBF	289	372	0.0325243	0.0451457	21.4699
CBF	289	372	0.0105783	0.0253035	21.5476
CBF	289	372	0.0631478	0.0694999	21.8329
CBF	289	372	0.0406986	0.0516068	21.6086
CBF	289	372	0.106828	0.107405	22.2104
CBF	289	372	0.0251649	0.0385482	21.3926
CBF	289	372	0.0548092	0.0627354	21.7468
CBF	289	372	0.0433769	0.053557	22.0126
CBF	289	372	0.0352286	0.0466371	21.8208
CBF	289	372	0.0483445	0.0569241	21.8834
CBF	289	372	0.00623353	0.0207185	22.0279
CBF	289	372	0.0586975	0.0653756	22.0716
CBF	289	372	0.0539506	0.0621351	20.1283
CBF	289	372	0.111737	0.112038	19.2614
CBF	289	372	0.0288708	0.0416277	18.5869
CBF	289	372	0.0355855	0.0469425	21.4664
CBF	289	372	0.0171797	0.032266	22.3245
CBF	289	372	0.0074296	0.0217435	19.9039
CBF	289	372	0.00280713	0.0176894	21.4662
CBF	289	372	0.0634459	0.0696221	19.1101
CBF	289	372	0.0387118	0.0498297	18.1023
CBF	289	372	0.0106962	0.0253439	21.8255
CBF	289	372	0.00315618	0.0176894	19.146
CBF	289	372	0.00100701	0.0173563	19.932
CBF	289	372	0.0101489	0.0250025	22.6618
CBF	289	372	0.00774742	0.0217435	21.8633
CBF	289	372	0.00828475	0.0224958	19.0556
CBF	289	372	0.00468808	0.0194642	20.1357
CBF	289	372	0.0293423	0.0421441	20.2557
CBF	289	372	0.00614234	0.0207185	18.6304
CBF	289	372	0.00371283	0.0188815	20.9488
CBF	289	372	0.00214621	0.0173563	20.6096
CBF	289	372	0.00188038	0.0173563	19.2943
CBF	289	372	0.00246578	0.0176894	19.7787
CBF	289	372	0.0019206	0.0173563	20.4991
CBF	289	372	0.0151515	0.0301409	19.5501
CBF	289	372	0.0142078	0.0293269	22.381
CBF	289	372	0.0165772	0.0317139	21.7608
CBF	289	372	0.0151301	0.0301409	21.729
CBF	289	372	0.0114534	0.0259796	21.4853
CBF	289	372	0.00276961	0.0176894	21.0769
CBF	289	372	0.00245266	0.0176894	21.6655
CBF	289	372	0.00694674	0.0211165	21.5206
CBF	289	372	0.00591982	0.0207185	21.0386
CBF	289	372	0.00683656	0.0211165	21.9034
CBF	289	372	0.0266691	0.0395256	21.8652
CBF	289	372	0.031481	0.0441921	18.9217
CBF	289	372	0.0393843	0.0503469	18.6841
CBF	289	372	0.0269622	0.0396441	18.114
CBF	289	372	0.0724265	0.0776446	21.7948
CBF	289	372	0.00204375	0.0173563	20.6793
CBF	289	372	0.0166011	0.0317139	22.8361
CBF	289	372	0.00207972	0.0173563	22.2746
CBF	289	372	0.0437325	0.0536914	18.4625
CBF	289	372	0.036274	0.0475138	18.3962
CBF	289	372	0.0637758	0.0697783	19.2198
CBF	289	372	0.080256	0.0837834	18.8822
CBF	289	372	0.0695289	0.0747536	22.0181
CBF	289	372	0.0348106	0.0465811	22.5767
CBF	289	372	0.0450828	0.0544507	21.6256
CBF	289	372	0.0427948	0.0534217	20.8507
CBF	289	372	0.0349874	0.0466371	20.5305
CBF	289	372	0.0373803	0.0486205	21.527
CBF	289	372	0.0220221	0.0365898	23.1697
CBF	289	372	0.0485665	0.0569929	22.5947
CBF	289	372	0.0133399	0.0284561	22.3638
CBF	289	372	0.0191699	0.0341206	19.1903
CBF	289	372	0.0244123	0.0384804	18.2774
CBF	289	372	0.0134884	0.0285096	20.7727
CBF	289	372	0.0106111	0.0253035	21.0435
CBF	289	372	0.00962719	0.0241981	19.8333
CBF	289	372	0.0421917	0.0530284	21.5116
CBF	289	372	0.0188368	0.0336889	22.6012
CBF	289	372	0.0229238	0.0369163	22.9114
CBF	289	372	0.043295	0.053557	19.7885
CBF	289	372	0.00199305	0.0173563	22.1114
CBF	289	372	0.0111571	0.0258587	21.1187
CBF	289	372	0.0300543	0.0427404	19.827
CBF	289	372	0.00489332	0.0194642	19.208
CBF	289	372	0.00824129	0.0224958	20.3903
CBF	289	372	0.0180458	0.0329355	22.0662
CBF	289	372	0.0360184	0.0473458	19.6223
CBF	289	372	0.0771605	0.081084	21.8661
CBF	289	372	0.0818546	0.0849634	21.8395
CBF	289	372	0.0628408	0.0693673	20.7441
CBF	289	372	0.040786	0.0516068	19.6698
CBF	289	372	0.0753471	0.0798551	21.5275
CBF	289	372	0.0859642	0.0885836	22.5378
GM-MD	53	372	0.0500645	0.131155	15.733
GM-MD	53	372	0.0013595	0.0317763	16.8155
GM-MD	53	372	0.0789649	0.167514	16.3453
GM-MD	53	372	0.0527687	0.134452	15.7513
GM-MD	53	372	0.0524499	0.134452	16.5918
GM-MD	53	372	0.000259425	0.025439	16.5933
GM-MD	53	372	0.00016113	0.025439	15.8502
GM-MD	53	372	0.0230851	0.0817871	16.7505
GM-MD	53	372	0.0017026	0.0317763	16.358
GM-MD	53	372	0.0555798	0.137838	14.2598
GM-MD	53	372	0.252047	0.351167	14.5136
GM-MD	53	372	0.133162	0.225166	13.3066
GM-MD	53	372	0.00584728	0.0462806	16.7519
GM-MD	53	372	0.163765	0.260345	18.12
GM-MD	53	372	0.0056937	0.0460447	15.5413
GM-MD	53	372	0.575974	0.667484	18.6666
GM-MD	53	372	0.00839842	0.0520702	15.1559
GM-MD	53	372	0.199008	0.296184	16.3686
GM-MD	53	372	0.00186847	0.0317763	16.0097
GM-MD	53	372	0.00134303	0.0317763	15.6458
GM-MD	53	372	0.116673	0.204941	16.9127
GM-MD	53	372	0.8505	0.888725	20.3634
GM-MD	53	372	0.0505345	0.13146	16.027
GM-MD	53	372	0.186118	0.284921	13.7201
GM-MD	53	372	0.00165145	0.0317763	15.7704
GM-MD	53	372	0.143347	0.237406	15.2669
GM-MD	53	372	0.00747302	0.0505448	15.8617
GM-MD	53	372	0.00228119	0.0317763	16.7631
GM-MD	53	372	0.00313557	0.0376333	17.3011
GM-MD	53	372	0.146311	0.24083	16.2482
GM-MD	53	372	0.312914	0.417219	13.4548
GM-MD	53	372	0.196616	0.296184	17.6273
GM-MD	53	372	0.124563	0.214563	12.233
GM-MD	53	372	0.0295866	0.0982698	17.8052
GM-MD	53	372	0.28819	0.390579	16.4135
GM-MD	53	372	0.379684	0.477171	18.3541
GM-MD	53	372	0.051697	0.13355	18.1426
GM-MD	53	372	0.0869042	0.176658	16.4912
GM-MD	53	372	0.00308612	0.0376333	16.9342
GM-MD	53	372	0.0749234	0.162991	16.784
GM-MD	53	372	0.109146	0.194269	17.5219
GM-MD	53	372	0.00226474	0.0317763	17.4803
GM-MD	53	372	0.176151	0.2719	14.4169
GM-MD	53	372	0.0776417	0.166952	14.6933
GM-MD	53	372	0.000273538	0.025439	17.78
GM-MD	53	372	0.0352905	0.110343	16.6019
GM-MD	53	372	0.0147194	0.064419	15.071
GM-MD	53	372	0.0358138	0.110343	16.4602
GM-MD	53	372	0.0127896	0.0612434	18.4742
GM-MD	53	372	0.117941	0.205019	14.8939
GM-MD	53	372	0.135818	0.22783	15.4037
GM-MD	53	372	0.00337306	0.0376333	15.6499
GM-MD	53	372	0.172795	0.271222	13.7987
GM-MD	53	372	0.161571	0.257959	16.582
GM-MD	53	372	0.0457867	0.127109	15.7137
GM-MD	53	372	0.434494	0.524036	15.8797
GM-MD	53	372	0.00784113	0.051069	15.1465
GM-MD	53	372	0.550206	0.64771	16.103
GM-MD	53	372	0.288735	0.390579	12.9495
GM-MD	53	372	0.23751	0.336614	14.5807
GM-MD	53	372	0.0795663	0.167514	15.8858
GM-MD	53	372	0.727068	0.787652	9.73323
GM-MD	53	372	0.403424	0.498584	16.1462
GM-MD	53	372	0.0910202	0.181067	13.495
GM-MD	53	372	0.699395	0.769748	16.7302
GM-MD	53	372	0.0918917	0.181828	15.8096
GM-MD	53	372	0.737479	0.792897	13.9972
GM-MD	53	372	0.0137773	0.0632735	13.576
GM-MD	53	372	0.918169	0.948775	16.4789
GM-MD	53	372	0.670376	0.746646	14.7677
GM-MD	53	372	0.608792	0.69453	16.4211
GM-MD	53	372	0.805523	0.848879	15.7583
GM-MD	53	372	0.068335	0.155955	16.3908
GM-MD	53	372	0.327323	0.430262	14.7333
GM-MD	53	372	0.215902	0.317452	16.9421
GM-MD	53	372	0.696337	0.768657	15.1816
GM-MD	53	372	0.235789	0.336067	15.1851
GM-MD	53	372	0.099375	0.187691	13.8049
GM-MD	53	372	0.028175	0.0963078	10.4075
GM-MD	53	372	0.00079521	0.0317763	13.9965
GM-MD	53	372	0.0462128	0.127342	14.1103
GM-MD	53	372	0.685558	0.759011	14.7149
GM-MD	53	372	0.175692	0.2719	15.7194
GM-MD	53	372	0.610514	0.69453	18.0601
GM-MD	53	372	0.187701	0.286167	17.122
GM-MD	53	372	0.374836	0.475902	11.7542
GM-MD	53	372	0.776522	0.825331	11.5095
GM-MD	53	372	0.270659	0.374294	15.9934
GM-MD	53	372	0.896239	0.928693	11.7295
GM-MD	53	372	0.599642	0.686359	22.6653
GM-MD	53	372	0.198269	0.296184	15.138
GM-MD	53	372	0.656241	0.736411	15.7783
GM-MD	53	372	0.992496	0.995172	14.1655
GM-MD	53	372	0.117346	0.204941	11.5688
GM-MD	53	372	0.0817284	0.169849	17.5481
GM-MD	53	372	0.0169658	0.0709131	11.4967
GM-MD	53	372	0.381716	0.478109	11.7697
GM-MD	53	372	0.341673	0.441328	13.9553
GM-MD	53	372	0.308085	0.413746	16.8416
GM-MD	53	372	0.00733682	0.0505426	17.8755
GM-MD	53	372	0.0383201	0.116134	15.7422
GM-MD	53	372	0.174189	0.2719	15.9095
GM-MD	53	372	0.284185	0.388665	12.9451
GM-MD	53	372	0.0106919	0.0560195	15.5857
GM-MD	53	372	0.00665342	0.0475975	16.553
GM-MD	53	372	0.469636	0.55995	13.5709
GM-MD	53	372	0.345155	0.444282	16.2894
GM-MD	53	372	0.513282	0.610035	17.5518
GM-MD	53	372	0.415078	0.509601	15.7309
GM-MD	53	372	0.960318	0.970756	0.727206
GM-MD	53	372	0.202836	0.299425	10.6388
GM-MD	53	372	0.783961	0.828504	9.20302
GM-MD	53	372	0.619664	0.70279	17.8087
GM-MD	53	372	0.975807	0.981081	0.59629
GM-MD	53	372	0.0797042	0.167514	17.7758
GM-MD	53	372	0.0422198	0.122701	15.825
GM-MD	53	372	0.000599228	0.0301416	15.1732
GM-MD	53	372	0.333042	0.433187	22.0068
GM-MD	53	372	0.245633	0.343517	17.3739
GM-MD	53	372	0.928357	0.954002	18.652
GM-MD	53	372	0.232132	0.33341	9.94364
GM-MD	53	372	0.435288	0.524036	17.577
GM-MD	53	372	0.00162254	0.0317763	14.139
GM-MD	53	372	0.0457635	0.127109	15.8589
GM-MD	53	372	0.124585	0.214563	17.2497
GM-MD	53	372	0.00351366	0.0376333	16.0671
GM-MD	53	372	0.334352	0.433377	13.3706
GM-MD	53	372	0.0490406	0.130308	15.9773
GM-MD	53	372	0.197334	0.296184	14.0045
GM-MD	53	372	0.369211	0.471981	15.7034
GM-MD	53	372	0.448382	0.536328	13.9858
GM-MD	53	372	0.000437469	0.0271231	15.6441
GM-MD	53	372	0.00641318	0.0475975	15.2241
GM-MD	53	372	0.125776	0.215616	14.8033
GM-MD	53	372	0.0973836	0.186736	17.079
GM-MD	53	372	0.00164053	0.0317763	14.4535
GM-MD	53	372	0.0431239	0.123401	17.4117
GM-MD	53	372	0.0116289	0.058459	16.2199
GM-MD	53	372	0.00225107	0.0317763	15.6437
GM-MD	53	372	0.0144379	0.064419	16.3687
GM-MD	53	372	0.0164271	0.069442	16.4173
GM-MD	53	372	0.00805599	0.051069	16.9463
GM-MD	53	372	0.0211201	0.0808233	14.2589
GM-MD	53	372	0.0111797	0.0569706	16.4014
GM-MD	53	372	0.0654514	0.153319	16.9487
GM-MD	53	372	0.0420797	0.122701	15.6151
GM-MD	53	372	0.00115333	0.0317763	15.7369
GM-MD	53	372	0.019144	0.0749639	15.9981
GM-MD	53	372	0.000648207	0.0301416	16.7605
GM-MD	53	372	0.00221521	0.0317763	16.9953
GM-MD	53	372	0.00322227	0.0376333	18.7092
GM-MD	53	372	0.00973436	0.0533895	17.0227
GM-MD	53	372	0.00871442	0.0530458	18.4618
GM-MD	53	372	0.239792	0.336614	14.1383
GM-MD	53	372	0.446371	0.535646	14.0735
GM-MD	53	372	5.37422e-05	0.0199921	15.9741
GM-MD	53	372	0.00230635	0.0317763	17.1949
GM-MD	53	372	0.00111978	0.0317763	15.3571
GM-MD	53	372	0.873983	0.908161	14.0845
GM-MD	53	372	0.0135484	0.0630001	15.1097
GM-MD	53	372	0.27869	0.382557	16.9547
GM-MD	53	372	0.0184381	0.0748164	17.1221
GM-MD	53	372	0.42172	0.516052	18.2621
GM-MD	53	372	0.256987	0.356713	15.2077
GM-MD	53	372	0.952105	0.965077	4.9375
GM-MD	53	372	0.0994337	0.187691	6.74942
GM-MD	53	372	0.820886	0.862626	8.93248
GM-MD	53	372	0.312314	0.417219	20.3463
GM-MD	53	372	0.400302	0.496375	14.5707
GM-MD	53	372	0.678115	0.753011	15.6834
GM-MD	53	372	0.0219549	0.0808233	14.7874
GM-MD	53	372	0.0900955	0.180191	14.4504
GM-MD	53	372	0.594965	0.683108	14.5704
GM-MD	53	372	0.00360671	0.0376333	15.6735
GM-MD	53	372	0.348207	0.446666	13.168
GM-MD	53	372	0.372276	0.474269	15.6178
GM-MD	53	372	0.55709	0.653746	22.6356
GM-MD	53	372	0.569856	0.664534	16.6062
GM-MD	53	372	0.230649	0.332564	15.0312
GM-MD	53	372	0.154859	0.251343	16.9625
GM-MD	53	372	0.234426	0.33541	15.004
GM-MD	53	372	0.287884	0.390579	13.2097
GM-MD	53	372	0.580587	0.67074	15.5152
GM-MD	53	372	0.0549827	0.137838	15.7388
GM-MD	53	372	0.150072	0.244855	14.2726
GM-MD	53	372	0.00450922	0.043011	14.0333
GM-MD	53	372	0.0330407	0.105958	18.3803
GM-MD	53	372	0.0221612	0.0808233	15.8493
GM-MD	53	372	0.100713	0.187757	16.3945
GM-MD	53	372	0.00212372	0.0317763	16.9061
GM-MD	53	372	0.00533458	0.0445573	14.0871
GM-MD	53	372	0.0843181	0.172904	17.8691
GM-MD	53	372	0.758411	0.810329	17.149
GM-MD	53	372	0.095804	0.185751	16.7397
GM-MD	53	372	0.0480322	0.129432	17.2013
GM-MD	53	372	0.147288	0.241371	18.9003
GM-MD	53	372	0.326746	0.430262	15.9617
GM-MD	53	372	0.0408075	0.120479	17.203
GM-MD	53	372	0.18951	0.287746	17.4362
GM-MD	53	372	0.316247	0.420157	13.5747
GM-MD	53	372	0.728366	0.787652	11.5565
GM-MD	53	372	0.00151441	0.0317763	15.2806
GM-MD	53	372	0.331473	0.43266	14.2567
GM-MD	53	372	0.143592	0.237406	15.3017
GM-MD	53	372	0.00480655	0.0434539	14.6707
GM-MD	53	372	0.039074	0.117222	15.8087
GM-MD	53	372	0.10481	0.191397	14.7021
GM-MD	53	372	0.0653889	0.153319	17.1317
GM-MD	53	372	0.114109	0.202137	13.9003
GM-MD	53	372	0.409038	0.503848	9.93094
GM-MD	53	372	0.105743	0.191884	16.6709
GM-MD	53	372	0.950873	0.965077	15.7356
GM-MD	53	372	0.048363	0.129432	18.1138
GM-MD	53	372	0.084593	0.172904	18.4237
GM-MD	53	372	0.220993	0.321779	17.9668
GM-MD	53	372	0.109115	0.194269	15.7026
GM-MD	53	372	0.042897	0.123401	18.4755
GM-MD	53	372	0.0021236	0.0317763	16.3884
GM-MD	53	372	0.0999001	0.187691	15.5286
GM-MD	53	372	0.0737199	0.162991	16.0903
GM-MD	53	372	0.010239	0.0544129	16.2084
GM-MD	53	372	0.0604	0.145901	14.9342
GM-MD	53	372	0.0189921	0.0749639	14.7608
GM-MD	53	372	0.00257846	0.0342567	16.9557
GM-MD	53	372	0.181718	0.279336	17.261
GM-MD	53	372	0.0190518	0.0749639	16.4263
GM-MD	53	372	0.0655314	0.153319	18.5941
GM-MD	53	372	0.018503	0.0748164	18.9633
GM-MD	53	372	0.021656	0.0808233	18.3346
GM-MD	53	372	0.0677153	0.155587	14.7796
GM-MD	53	372	0.0226207	0.0816981	17.3631
GM-MD	53	372	0.0209917	0.0808233	17.1554
GM-MD	53	372	0.0216849	0.0808233	15.3884
GM-MD	53	372	0.000380215	0.0271231	15.746
GM-MD	53	372	0.138453	0.230961	15.1005
GM-MD	53	372	0.0184341	0.0748164	14.4007
GM-MD	53	372	0.108723	0.194269	16.1706
GM-MD	53	372	0.226778	0.328255	13.5335
GM-MD	53	372	0.331024	0.43266	15.1534
GM-MD	53	372	0.0742662	0.162991	14.7148
GM-MD	53	372	0.702147	0.770498	17.221
GM-MD	53	372	0.300839	0.405479	10.8698
GM-MD	53	372	0.427556	0.520718	14.1199
GM-MD	53	372	0.760228	0.810329	13.573
GM-MD	53	372	0.00910413	0.0533895	16.2855
GM-MD	53	372	0.0756591	0.163635	15.5872
GM-MD	53	372	0.239366	0.336614	18.2681
GM-MD	53	372	0.430447	0.521584	13.4592
GM-MD	53	372	0.10409	0.191397	15.7336
GM-MD	53	372	0.657227	0.736411	2.02457
GM-MD	53	372	0.035891	0.110343	16.5705
GM-MD	53	372	0.0093851	0.0533895	17.0631
GM-MD	53	372	0.0285678	0.096611	15.966
GM-MD	53	372	0.175602	0.2719	17.5598
GM-MD	53	372	0.0498127	0.131155	17.6467
GM-MD	53	372	0.0330365	0.105958	16.9847
GM-MD	53	372	0.00975938	0.0533895	17.9369
GM-MD	53	372	0.199049	0.296184	18.2322
GM-MD	53	372	0.0969093	0.186736	14.4443
GM-MD	53	372	0.0813622	0.169849	14.7062
GM-MD	53	372	0.078202	0.167191	16.4209
GM-MD	53	372	0.0282192	0.0963078	15.6181
GM-MD	53	372	0.21857	0.320111	17.0922
GM-MD	53	372	0.721219	0.786785	17.4228
GM-MD	53	372	0.100944	0.187757	17.2481
GM-MD	53	372	0.376629	0.476551	21.9301
GM-MD	53	372	0.645304	0.727434	15.3156
GM-MD	53	372	0.946123	0.964268	16.6861
GM-MD	53	372	0.0553819	0.137838	23.0256
GM-MD	53	372	0.320503	0.424296	17.2021
GM-MD	53	372	0.107369	0.19389	15.2516
GM-MD	53	372	0.10496	0.191397	11.7649
GM-MD	53	372	0.221439	0.321779	17.7278
GM-MD	53	372	0.0121975	0.0604998	18.3537
GM-MD	53	372	0.0714044	0.161966	15.9364
GM-MD	53	372	0.396274	0.493023	16.116
GM-MD	53	372	0.0139497	0.063284	14.3613
GM-MD	53	372	0.0467297	0.12782	15.3968
GM-MD	53	372	0.135963	0.22783	17.2276
GM-MD	53	372	0.00502289	0.0434539	17.7675
GM-MD	53	372	0.0125146	0.0612434	17.8961
GM-MD	53	372	0.0584416	0.143028	16.8565
GM-MD	53	372	0.00501801	0.0434539	16.7094
GM-MD	53	372	0.0128414	0.0612434	16.0891
GM-MD	53	372	0.00339529	0.0376333	19.7
GM-MD	53	372	0.00940812	0.0533895	14.152
GM-MD	53	372	0.0723764	0.162991	16.5349
GM-MD	53	372	0.00693167	0.0486525	18.5708
GM-MD	53	372	0.663932	0.74169	2.44785
GM-MD	53	372	0.428333	0.520718	16.9741
GM-MD	53	372	0.1554	0.251343	16.8449
GM-MD	53	372	0.275022	0.378919	17.7164
GM-MD	53	372	0.00447103	0.043011	18.3864
GM-MD	53	372	0.156274	0.251662	19.1691
GM-MD	53	372	0.00647555	0.0475975	17.0832
GM-MD	53	372	0.00539	0.0445573	17.0448
GM-MD	53	372	0.560138	0.655256	18.2671
GM-MD	53	372	0.968688	0.976564	12.4693
GM-MD	53	372	0.998923	0.998923	8.21548
GM-MD	53	372	0.0310094	0.102084	18.8658
GM-MD	53	372	0.0101252	0.0544129	18.0875
GM-MD	53	372	0.0155829	0.0666301	14.8028
GM-MD	53	372	0.166381	0.263378	14.2737
GM-MD	53	372	0.867874	0.904339	6.62009
GM-MD	53	372	0.708431	0.775107	8.39719
GM-MD	53	372	0.0746478	0.162991	14.8499
GM-MD	53	372	0.0578983	0.142637	17.3132
GM-MD	53	372	0.00104356	0.0317763	15.6599
GM-MD	53	372	0.0628439	0.150186	15.7491
GM-MD	53	372	0.0946531	0.185321	11.8928
GM-MD	53	372	0.0219145	0.0808233	13.1998
GM-MD	53	372	0.127673	0.217863	13.1068
GM-MD	53	372	0.0593582	0.144322	14.229
GM-MD	53	372	0.5749	0.667484	20.711
GM-MD	53	372	0.038399	0.116134	14.8211
GM-MD	53	372	0.0400464	0.119178	14.9832
GM-MD	53	372	0.0230119	0.0817871	15.9291
GM-MD	53	372	0.0281058	0.0963078	16.6112
GM-MD	53	372	0.0111744	0.0569706	15.1122
GM-MD	53	372	0.16131	0.257959	15.3669
GM-MD	53	372	0.0677557	0.155587	16.6509
GM-MD	53	372	0.379097	0.477171	16.7953
GM-MD	53	372	0.0889485	0.178859	17.6789
GM-MD	53	372	0.11714	0.204941	18.3693
GM-MD	53	372	0.0434699	0.123441	16.3608
GM-MD	53	372	0.00364193	0.0376333	14.566
GM-MD	53	372	0.00766846	0.0509405	15.6757
GM-MD	53	372	0.00660312	0.0475975	15.4435
GM-MD	53	372	0.0356909	0.110343	17.4479
GM-MD	53	372	0.0669206	0.155587	15.8081
GM-MD	53	372	0.548496	0.64771	10.3136
GM-MD	53	372	0.735402	0.792897	13.488
GM-MD	53	372	0.087956	0.177824	12.162
GM-MD	53	372	0.00630856	0.0475975	16.3994
GM-MD	53	372	0.0241303	0.0846837	16.8784
GM-MD	53	372	0.0554037	0.137838	15.4479
GM-MD	53	372	0.00489007	0.0434539	16.8805
GM-MD	53	372	0.028971	0.0970919	10.5924
GM-MD	53	372	0.00954716	0.0533895	16.3307
GM-MD	53	372	0.0733244	0.162991	16.2218
GM-MD	53	372	0.391568	0.488803	14.5389
GM-MD	53	372	0.726953	0.787652	11.3118
GM-MD	53	372	0.12835	0.218019	14.203
GM-MD	53	372	0.838962	0.879138	5.94514
GM-MD	53	372	0.171907	0.270971	19.3275
GM-MD	53	372	0.00809965	0.051069	19.3226
GM-MD	53	372	0.588798	0.67812	16.8159
GM-MD	53	372	0.942718	0.963437	20.8032
GM-MD	53	372	0.0941868	0.185321	19.0862
GM-MD	53	372	0.0729835	0.162991	15.2853
GM-MD	53	372	0.0317985	0.103763	14.5296
GM-MD	53	372	0.518639	0.614438	14.2142
GM-MD	53	372	0.015433	0.0666301	14.4765
GM-MD	53	372	0.783328	0.828504	17.5784
GM-MD	53	372	0.00387084	0.0389176	14.9411
GM-MD	53	372	0.0146179	0.064419	14.4321
GM-MD	53	372	0.0455677	0.127109	15.5172
GM-MD	53	372	0.0479131	0.129432	15.0725
GM-MD	53	372	0.93498	0.958161	8.85917
GM-MD	53	372	0.0996671	0.187691	6.60229
GM-MD	53	372	0.0958716	0.185751	11.4108
GM-MD	53	372	0.0336297	0.106925	11.0641
GM-MD	53	372	0.0131445	0.0618957	14.5957
GM-MD	53	372	0.101928	0.188643	18.7782
GM-MD	53	372	0.638649	0.72212	5.61542
GM-MD	53	372	0.921984	0.950078	17.1998
GM-MD	53	372	0.0830726	0.171683	8.39825
GM-MD	53	372	0.0629812	0.150186	16.6733
GM-MD	53	372	0.202369	0.299425	14.6267
GM-MD	53	372	0.00884097	0.0530458	16.2268
GM-MD	53	372	0.239476	0.336614	15.5962
GM-MD	53	372	0.746	0.799747	0.816847
WM-MD	3	46	0.0357396	0.149456	18.9041
WM-MD	3	46	0.0321923	0.148085	13.4452
WM-MD	3	46	0.234	0.290919	12.9275
WM-MD	3	46	0.558199	0.597143	17.9008
WM-MD	3	46	0.154964	0.247615	14.2075
WM-MD	3	46	0.0310573	0.148085	19.4602
WM-MD	3	46	0.0993709	0.240582	16.3578
WM-MD	3	46	0.130887	0.247615	16.9227
WM-MD	3	46	0.285486	0.345588	16.4459
WM-MD	3	46	0.363047	0.428209	16.8691
WM-MD	3	46	0.140598	0.247615	14.6196
WM-MD	3	46	0.197551	0.261095	15.4428
WM-MD	3	46	0.0161166	0.105909	18.6882
WM-MD	3	46	0.00133422	0.0333808	17.8737
WM-MD	3	46	0.147731	0.247615	14.9623
WM-MD	3	46	0.201193	0.261095	16.142
WM-MD	3	46	0.186748	0.261095	15.7504
WM-MD	3	46	0.015005	0.105909	10.7286
WM-MD	3	46	0.0663605	0.220039	17.5077
WM-MD	3	46	0.85336	0.872324	11.6419
WM-MD	3	46	0.431094	0.495758	11.6937
WM-MD	3	46	0.177203	0.261095	8.80285
WM-MD	3	46	0.0403806	0.154792	13.8229
WM-MD	3	46	0.114698	0.247615	13.2548
WM-MD	3	46	0.540225	0.591675	13.0752
WM-MD	3	46	0.127944	0.247615	11.9977
WM-MD	3	46	0.0797639	0.222418	13.4929
WM-MD	3	46	0.125206	0.247615	16.2111
WM-MD	3	46	0.00145134	0.0333808	8.18505
WM-MD	3	46	0.113483	0.247615	13.6364
WM-MD	3	46	0.202341	0.261095	10.2606
WM-MD	3	46	0.161488	0.247615	11.4321
WM-MD	3	46	0.0104614	0.096245	15.5532
WM-MD	3	46	0.0222751	0.128082	11.8793
WM-MD	3	46	0.0669683	0.220039	12.9397
WM-MD	3	46	0.00720084	0.0828096	10.7544
WM-MD	3	46	0.0843737	0.222418	12.8737
WM-MD	3	46	0.0805551	0.222418	13.4609
WM-MD	3	46	0.204335	0.261095	12.8168
WM-MD	3	46	0.156486	0.247615	12.095
WM-MD	3	46	0.530441	0.591675	12.405
WM-MD	3	46	0.00278735	0.0427393	13.2914
WM-MD	3	46	0.929652	0.929652	18.3594
WM-MD	3	46	0.142748	0.247615	9.32504
WM-MD	3	46	0.799843	0.8362	15.6973
WM-MD	3	46	0.0870333	0.222418	12.4704
GM-qT1	0	372	0.88312	0.999976	20.4551
GM-qT1	0	372	0.988662	0.999976	10.3379
GM-qT1	0	372	0.924613	0.999976	20.7487
GM-qT1	0	372	0.803833	0.999976	19.5684
GM-qT1	0	372	0.959911	0.999976	18.881
GM-qT1	0	372	0.928036	0.999976	17.049
GM-qT1	0	372	0.769255	0.999976	9.4869
GM-qT1	0	372	0.93877	0.999976	13.9789
GM-qT1	0	372	0.702255	0.999976	17.053
GM-qT1	0	372	0.942778	0.999976	18.6017
GM-qT1	0	372	0.691885	0.999976	15.2526
GM-qT1	0	372	0.946135	0.999976	21.6142
GM-qT1	0	372	0.942477	0.999976	13.8502
GM-qT1	0	372	0.670747	0.999976	2.26527
GM-qT1	0	372	0.900063	0.999976	16.2168
GM-qT1	0	372	0.737835	0.999976	1.18606
GM-qT1	0	372	0.798286	0.999976	17.7971
GM-qT1	0	372	0.951703	0.999976	22.5027
GM-qT1	0	372	0.956097	0.999976	21.6039
GM-qT1	0	372	0.876885	0.999976	14.1637
GM-qT1	0	372	0.773396	0.999976	17.2405
GM-qT1	0	372	0.821254	0.999976	17.075
GM-qT1	0	372	0.800813	0.999976	17.0271
GM-qT1	0	372	0.865298	0.999976	8.46787
GM-qT1	0	372	0.790132	0.999976	16.7836
GM-qT1	0	372	0.870296	0.999976	19.3541
GM-qT1	0	372	0.581884	0.999976	18.3536
GM-qT1	0	372	0.862813	0.999976	18.1095
GM-qT1	0	372	0.716388	0.999976	18.3323
GM-qT1	0	372	0.942291	0.999976	21.7577
GM-qT1	0	372	0.858096	0.999976	19.7465
GM-qT1	0	372	0.942195	0.999976	16.4403
GM-qT1	0	372	0.861994	0.999976	2.78668
GM-qT1	0	372	0.771685	0.999976	5.33516
GM-qT1	0	372	0.988524	0.999976	14.695
GM-qT1	0	372	0.952118	0.999976	14.0847
GM-qT1	0	372	0.80966	0.999976	19.2604
GM-qT1	0	372	0.948251	0.999976	16.2794
GM-qT1	0	372	0.715927	0.999976	14.2087
GM-qT1	0	372	0.758133	0.999976	13.7959
GM-qT1	0	372	0.698805	0.999976	13.9336
GM-qT1	0	372	0.873104	0.999976	17.564
GM-qT1	0	372	0.653263	0.999976	13.6976
GM-qT1	0	372	0.938069	0.999976	19.952
GM-qT1	0	372	0.736665	0.999976	16.6204
GM-qT1	0	372	0.504131	0.999976	14.0766
GM-qT1	0	372	0.669401	0.999976	16.162
GM-qT1	0	372	0.805245	0.999976	14.893
GM-qT1	0	372	0.57021	0.999976	17.4824
GM-qT1	0	372	0.888858	0.999976	16.0031
GM-qT1	0	372	0.809579	0.999976	17.6192
GM-qT1	0	372	0.978355	0.999976	13.8477
GM-qT1	0	372	0.954388	0.999976	17.3369
GM-qT1	0	372	0.707614	0.999976	20.5658
GM-qT1	0	372	0.71052	0.999976	17.7655
GM-qT1	0	372	0.507361	0.999976	16.0607
GM-qT1	0	372	0.582652	0.999976	14.2835
GM-qT1	0	372	0.777034	0.999976	12.3684
GM-qT1	0	372	0.154154	0.999976	11.9062
GM-qT1	0	372	0.566531	0.999976	13.7411
GM-qT1	0	372	0.35194	0.999976	14.5075
GM-qT1	0	372	0.473057	0.999976	11.9466
GM-qT1	0	372	0.673499	0.999976	13.7973
GM-qT1	0	372	0.835669	0.999976	12.6923
GM-qT1	0	372	0.318949	0.999976	15.0622
GM-qT1	0	372	0.824235	0.999976	14.7064
GM-qT1	0	372	0.866443	0.999976	20.4594
GM-qT1	0	372	0.828913	0.999976	15.7467
GM-qT1	0	372	0.737629	0.999976	16.2877
GM-qT1	0	372	0.793645	0.999976	19.9173
GM-qT1	0	372	0.819651	0.999976	15.8307
GM-qT1	0	372	0.944251	0.999976	18.2071
GM-qT1	0	372	0.830387	0.999976	15.6298
GM-qT1	0	372	0.499913	0.999976	12.7178
GM-qT1	0	372	0.897967	0.999976	16.5286
GM-qT1	0	372	0.923847	0.999976	12.8876
GM-qT1	0	372	0.945521	0.999976	11.2367
GM-qT1	0	372	0.65413	0.999976	11.856
GM-qT1	0	372	0.440728	0.999976	10.4986
GM-qT1	0	372	0.3543	0.999976	12.9511
GM-qT1	0	372	0.558968	0.999976	14.9681
GM-qT1	0	372	0.582982	0.999976	13.1789
GM-qT1	0	372	0.744963	0.999976	15.6017
GM-qT1	0	372	0.818508	0.999976	17.7438
GM-qT1	0	372	0.660021	0.999976	14.6729
GM-qT1	0	372	0.765631	0.999976	13.5559
GM-qT1	0	372	0.999976	0.999976	7.44555
GM-qT1	0	372	0.605553	0.999976	14.6515
GM-qT1	0	372	0.871059	0.999976	8.21871
GM-qT1	0	372	0.924112	0.999976	9.63344
GM-qT1	0	372	0.956705	0.999976	12.7649
GM-qT1	0	372	0.85402	0.999976	11.4083
GM-qT1	0	372	0.830992	0.999976	11.9705
GM-qT1	0	372	0.84738	0.999976	14.5215
GM-qT1	0	372	0.602246	0.999976	19.8473
GM-qT1	0	372	0.957738	0.999976	10.6914
GM-qT1	0	372	0.849022	0.999976	18.8939
GM-qT1	0	372	0.85231	0.999976	13.6748
GM-qT1	0	372	0.813538	0.999976	13.9922
GM-qT1	0	372	0.838692	0.999976	17.2453
GM-qT1	0	372	0.798403	0.999976	5.99426
GM-qT1	0	372	0.901429	0.999976	9.35045
GM-qT1	0	372	0.761544	0.999976	7.97449
GM-qT1	0	372	0.774202	0.999976	8.5867
GM-qT1	0	372	0.981214	0.999976	9.59653
GM-qT1	0	372	0.684717	0.999976	11.0309
GM-qT1	0	372	0.26496	0.999976	7.3903
GM-qT1	0	372	0.816415	0.999976	12.1498
GM-qT1	0	372	0.19346	0.999976	11.9612
GM-qT1	0	372	0.445747	0.999976	13.3482
GM-qT1	0	372	0.7355	0.999976	11.2661
GM-qT1	0	372	0.181558	0.999976	11.0355
GM-qT1	0	372	0.390172	0.999976	5.72622
GM-qT1	0	372	0.69076	0.999976	13.2796
GM-qT1	0	372	0.852556	0.999976	13.2445
GM-qT1	0	372	0.939926	0.999976	15.7702
GM-qT1	0	372	0.88645	0.999976	17.061
GM-qT1	0	372	0.677971	0.999976	23.6864
GM-qT1	0	372	0.955283	0.999976	12.4645
GM-qT1	0	372	0.899894	0.999976	22.0052
GM-qT1	0	372	0.719841	0.999976	4.09672
GM-qT1	0	372	0.899946	0.999976	12.9135
GM-qT1	0	372	0.951876	0.999976	9.59809
GM-qT1	0	372	0.860418	0.999976	14.4275
GM-qT1	0	372	0.966045	0.999976	22.0249
GM-qT1	0	372	0.910581	0.999976	2.8607
GM-qT1	0	372	0.940816	0.999976	12.5618
GM-qT1	0	372	0.982944	0.999976	22.4255
GM-qT1	0	372	0.996157	0.999976	9.49767
GM-qT1	0	372	0.769733	0.999976	9.54975
GM-qT1	0	372	0.66122	0.999976	16.271
GM-qT1	0	372	0.650897	0.999976	17.6236
GM-qT1	0	372	0.878426	0.999976	18.5761
GM-qT1	0	372	0.710906	0.999976	2.69928
GM-qT1	0	372	0.876318	0.999976	20.4951
GM-qT1	0	372	0.727001	0.999976	15.5881
GM-qT1	0	372	0.904866	0.999976	14.5776
GM-qT1	0	372	0.967862	0.999976	3.60508
GM-qT1	0	372	0.929632	0.999976	15.5531
GM-qT1	0	372	0.994663	0.999976	3.53426
GM-qT1	0	372	0.736468	0.999976	15.7317
GM-qT1	0	372	0.497184	0.999976	17.0583
GM-qT1	0	372	0.820429	0.999976	18.7769
GM-qT1	0	372	0.393887	0.999976	14.8001
GM-qT1	0	372	0.662376	0.999976	18.7965
GM-qT1	0	372	0.759336	0.999976	15.7066
GM-qT1	0	372	0.812597	0.999976	16.4702
GM-qT1	0	372	0.640598	0.999976	16.9447
GM-qT1	0	372	0.999679	0.999976	1.49331
GM-qT1	0	372	0.882771	0.999976	14.2428
GM-qT1	0	372	0.857132	0.999976	9.55482
GM-qT1	0	372	0.954973	0.999976	22.5834
GM-qT1	0	372	0.950417	0.999976	7.01004
GM-qT1	0	372	0.734036	0.999976	2.99244
GM-qT1	0	372	0.62119	0.999976	15.9315
GM-qT1	0	372	0.954723	0.999976	19.547
GM-qT1	0	372	0.985049	0.999976	18.3702
GM-qT1	0	372	0.912211	0.999976	16.6207
GM-qT1	0	372	0.748488	0.999976	1.6599
GM-qT1	0	372	0.619647	0.999976	15.0398
GM-qT1	0	372	0.908561	0.999976	10.6418
GM-qT1	0	372	0.914045	0.999976	21.0268
GM-qT1	0	372	0.360017	0.999976	15.6403
GM-qT1	0	372	0.925145	0.999976	12.6017
GM-qT1	0	372	0.906137	0.999976	19.1602
GM-qT1	0	372	0.939161	0.999976	7.78027
GM-qT1	0	372	0.570136	0.999976	10.1103
GM-qT1	0	372	0.956798	0.999976	11.1693
GM-qT1	0	372	0.793378	0.999976	12.7718
GM-qT1	0	372	0.978901	0.999976	15.0857
GM-qT1	0	372	0.354894	0.999976	3.75454
GM-qT1	0	372	0.139933	0.999976	7.26937
GM-qT1	0	372	0.906882	0.999976	4.43114
GM-qT1	0	372	0.966146	0.999976	14.7618
GM-qT1	0	372	0.873777	0.999976	11.7948
GM-qT1	0	372	0.738851	0.999976	18.1416
GM-qT1	0	372	0.768437	0.999976	5.558
GM-qT1	0	372	0.695144	0.999976	13.5639
GM-qT1	0	372	0.449827	0.999976	14.0653
GM-qT1	0	372	0.856128	0.999976	19.472
GM-qT1	0	372	0.537109	0.999976	18.4261
GM-qT1	0	372	0.820045	0.999976	5.15353
GM-qT1	0	372	0.716744	0.999976	18.5963
GM-qT1	0	372	0.667008	0.999976	18.1987
GM-qT1	0	372	0.529271	0.999976	19.4699
GM-qT1	0	372	0.564447	0.999976	15.9501
GM-qT1	0	372	0.864171	0.999976	16.1452
GM-qT1	0	372	0.441458	0.999976	17.571
GM-qT1	0	372	0.87558	0.999976	17.2883
GM-qT1	0	372	0.336668	0.999976	16.0687
GM-qT1	0	372	0.730626	0.999976	17.1676
GM-qT1	0	372	0.887299	0.999976	18.577
GM-qT1	0	372	0.851256	0.999976	7.21543
GM-qT1	0	372	0.97494	0.999976	16.5747
GM-qT1	0	372	0.521782	0.999976	19.981
GM-qT1	0	372	0.60324	0.999976	18.2179
GM-qT1	0	372	0.395625	0.999976	19.6223
GM-qT1	0	372	0.702865	0.999976	18.8504
GM-qT1	0	372	0.395469	0.999976	16.5963
GM-qT1	0	372	0.444852	0.999976	19.132
GM-qT1	0	372	0.185201	0.999976	17.4177
GM-qT1	0	372	0.825448	0.999976	18.8816
GM-qT1	0	372	0.805437	0.999976	15.6363
GM-qT1	0	372	0.549072	0.999976	17.1212
GM-qT1	0	372	0.780465	0.999976	18.5211
GM-qT1	0	372	0.691458	0.999976	15.6425
GM-qT1	0	372	0.315275	0.999976	17.355
GM-qT1	0	372	0.706623	0.999976	17.9669
GM-qT1	0	372	0.945855	0.999976	10.2745
GM-qT1	0	372	0.990462	0.999976	0.223549
GM-qT1	0	372	0.593329	0.999976	15.9097
GM-qT1	0	372	0.889185	0.999976	4.59589
GM-qT1	0	372	0.619576	0.999976	19.8658
GM-qT1	0	372	0.836665	0.999976	19.4248
GM-qT1	0	372	0.943525	0.999976	14.8067
GM-qT1	0	372	0.883379	0.999976	16.5534
GM-qT1	0	372	0.946721	0.999976	6.86227
GM-qT1	0	372	0.897596	0.999976	14.0131
GM-qT1	0	372	0.927921	0.999976	12.7082
GM-qT1	0	372	0.853348	0.999976	12.6395
GM-qT1	0	372	0.830047	0.999976	14.6671
GM-qT1	0	372	0.617212	0.999976	12.0433
GM-qT1	0	372	0.512211	0.999976	16.9894
GM-qT1	0	372	0.521477	0.999976	18.347
GM-qT1	0	372	0.41887	0.999976	18.9579
GM-qT1	0	372	0.358063	0.999976	16.7323
GM-qT1	0	372	0.788214	0.999976	13.8641
GM-qT1	0	372	0.664522	0.999976	14.0095
GM-qT1	0	372	0.471688	0.999976	16.1936
GM-qT1	0	372	0.981706	0.999976	23.5532
GM-qT1	0	372	0.542192	0.999976	16.3684
GM-qT1	0	372	0.964292	0.999976	15.4832
GM-qT1	0	372	0.725908	0.999976	17.548
GM-qT1	0	372	0.482409	0.999976	15.7577
GM-qT1	0	372	0.575203	0.999976	17.6759
GM-qT1	0	372	0.746849	0.999976	11.2716
GM-qT1	0	372	0.461179	0.999976	10.0921
GM-qT1	0	372	0.221576	0.999976	11.7965
GM-qT1	0	372	0.460229	0.999976	10.8569
GM-qT1	0	372	0.248192	0.999976	14.4379
GM-qT1	0	372	0.521577	0.999976	11.8922
GM-qT1	0	372	0.709954	0.999976	10.8574
GM-qT1	0	372	0.293934	0.999976	13.7744
GM-qT1	0	372	0.824488	0.999976	14.5624
GM-qT1	0	372	0.445316	0.999976	14.8483
GM-qT1	0	372	0.861162	0.999976	14.9536
GM-qT1	0	372	0.864677	0.999976	16.1729
GM-qT1	0	372	0.389177	0.999976	13.9532
GM-qT1	0	372	0.907141	0.999976	17.1227
GM-qT1	0	372	0.98042	0.999976	19.0286
GM-qT1	0	372	0.176473	0.999976	14.7217
GM-qT1	0	372	0.666166	0.999976	14.9353
GM-qT1	0	372	0.434122	0.999976	16.1659
GM-qT1	0	372	0.262895	0.999976	17.7471
GM-qT1	0	372	0.314569	0.999976	14.4406
GM-qT1	0	372	0.349641	0.999976	17.3934
GM-qT1	0	372	0.277075	0.999976	17.5445
GM-qT1	0	372	0.612119	0.999976	16.089
GM-qT1	0	372	0.689208	0.999976	14.8258
GM-qT1	0	372	0.60301	0.999976	14.6584
GM-qT1	0	372	0.479399	0.999976	16.5213
GM-qT1	0	372	0.550951	0.999976	14.3905
GM-qT1	0	372	0.801116	0.999976	14.7831
GM-qT1	0	372	0.556275	0.999976	16.0312
GM-qT1	0	372	0.600963	0.999976	15.6058
GM-qT1	0	372	0.828415	0.999976	17.4041
GM-qT1	0	372	0.289002	0.999976	12.9976
GM-qT1	0	372	0.451428	0.999976	16.8773
GM-qT1	0	372	0.703307	0.999976	12.7121
GM-qT1	0	372	0.539928	0.999976	14.0742
GM-qT1	0	372	0.350899	0.999976	15.8932
GM-qT1	0	372	0.619752	0.999976	12.0723
GM-qT1	0	372	0.530833	0.999976	15.7312
GM-qT1	0	372	0.759496	0.999976	18.7183
GM-qT1	0	372	0.708737	0.999976	15.2653
GM-qT1	0	372	0.689239	0.999976	16.7866
GM-qT1	0	372	0.808158	0.999976	15.6442
GM-qT1	0	372	0.594074	0.999976	15.8706
GM-qT1	0	372	0.285962	0.999976	19.6621
GM-qT1	0	372	0.277155	0.999976	18.382
GM-qT1	0	372	0.869405	0.999976	17.2881
GM-qT1	0	372	0.910024	0.999976	12.7525
GM-qT1	0	372	0.706455	0.999976	15.9815
GM-qT1	0	372	0.520004	0.999976	16.5586
GM-qT1	0	372	0.618245	0.999976	18.6966
GM-qT1	0	372	0.336015	0.999976	15.8071
GM-qT1	0	372	0.70285	0.999976	13.7197
GM-qT1	0	372	0.502504	0.999976	17.1422
GM-qT1	0	372	0.5982	0.999976	10.9001
GM-qT1	0	372	0.480397	0.999976	14.038
GM-qT1	0	372	0.422342	0.999976	13.5701
GM-qT1	0	372	0.448641	0.999976	16.2929
GM-qT1	0	372	0.727839	0.999976	14.159
GM-qT1	0	372	0.41819	0.999976	16.3621
GM-qT1	0	372	0.374596	0.999976	17.2331
GM-qT1	0	372	0.268839	0.999976	16.9316
GM-qT1	0	372	0.844476	0.999976	15.2589
GM-qT1	0	372	0.760493	0.999976	10.6175
GM-qT1	0	372	0.688043	0.999976	19.6906
GM-qT1	0	372	0.787937	0.999976	12.1121
GM-qT1	0	372	0.0859016	0.999976	17.4913
GM-qT1	0	372	0.397607	0.999976	16.2585
GM-qT1	0	372	0.309023	0.999976	19.2276
GM-qT1	0	372	0.672407	0.999976	18.2106
GM-qT1	0	372	0.816005	0.999976	16.5621
GM-qT1	0	372	0.0842159	0.999976	18.6884
GM-qT1	0	372	0.354552	0.999976	17.3074
GM-qT1	0	372	0.152035	0.999976	16.3173
GM-qT1	0	372	0.200914	0.999976	16.6504
GM-qT1	0	372	0.244322	0.999976	20.1268
GM-qT1	0	372	0.216685	0.999976	17.8797
GM-qT1	0	372	0.0525346	0.999976	19.6903
GM-qT1	0	372	0.490127	0.999976	18.874
GM-qT1	0	372	0.284882	0.999976	17.6357
GM-qT1	0	372	0.257016	0.999976	18.4599
GM-qT1	0	372	0.118615	0.999976	17.7788
GM-qT1	0	372	0.304299	0.999976	18.1187
GM-qT1	0	372	0.445842	0.999976	18.8213
GM-qT1	0	372	0.781957	0.999976	16.4184
GM-qT1	0	372	0.902232	0.999976	16.4159
GM-qT1	0	372	0.690598	0.999976	17.9144
GM-qT1	0	372	0.424466	0.999976	17.287
GM-qT1	0	372	0.716335	0.999976	16.6982
GM-qT1	0	372	0.812349	0.999976	18.0329
GM-qT1	0	372	0.372201	0.999976	19.3357
GM-qT1	0	372	0.374263	0.999976	16.4035
GM-qT1	0	372	0.328887	0.999976	16.9146
GM-qT1	0	372	0.417326	0.999976	19.1216
GM-qT1	0	372	0.701149	0.999976	17.0255
GM-qT1	0	372	0.660528	0.999976	15.9656
GM-qT1	0	372	0.884514	0.999976	22.5502
GM-qT1	0	372	0.83494	0.999976	16.662
GM-qT1	0	372	0.836498	0.999976	17.9172
GM-qT1	0	372	0.504566	0.999976	18.9826
GM-qT1	0	372	0.141923	0.999976	17.8854
GM-qT1	0	372	0.544382	0.999976	16.8703
GM-qT1	0	372	0.530153	0.999976	17.8807
GM-qT1	0	372	0.867871	0.999976	18.3345
GM-qT1	0	372	0.271313	0.999976	17.2051
GM-qT1	0	372	0.905123	0.999976	2.59891
GM-qT1	0	372	0.486836	0.999976	17.6873
GM-qT1	0	372	0.0631766	0.999976	10.5352
GM-qT1	0	372	0.999657	0.999976	21.1483
GM-qT1	0	372	0.262962	0.999976	13.6642
GM-qT1	0	372	0.863189	0.999976	21.6865
GM-qT1	0	372	0.786164	0.999976	22.7674
GM-qT1	0	372	0.797684	0.999976	14.7481
GM-qT1	0	372	0.560456	0.999976	14.2012
GM-qT1	0	372	0.538544	0.999976	16.7034
GM-qT1	0	372	0.303629	0.999976	20.0418
GM-qT1	0	372	0.464372	0.999976	14.9416
GM-qT1	0	372	0.663819	0.999976	16.1556
GM-qT1	0	372	0.436308	0.999976	18.4065
GM-qT1	0	372	0.263449	0.999976	18.4837
GM-qT1	0	372	0.165718	0.999976	18.6758
GM-qT1	0	372	0.730109	0.999976	16.5008
GM-qT1	0	372	0.546525	0.999976	12.0774
GM-qT1	0	372	0.528519	0.999976	13.6771
GM-qT1	0	372	0.803971	0.999976	10.2441
GM-qT1	0	372	0.238413	0.999976	13.441
GM-qT1	0	372	0.322143	0.999976	11.5042
GM-qT1	0	372	0.409244	0.999976	10.5153
GM-qT1	0	372	0.82152	0.999976	9.83193
GM-qT1	0	372	0.730576	0.999976	10.4843
GM-qT1	0	372	0.371293	0.999976	15.6425
GM-qT1	0	372	0.777394	0.999976	10.9162
GM-qT1	0	372	0.178302	0.999976	11.6283
GM-qT1	0	372	0.425183	0.999976	10.9981
GM-qT1	0	372	0.231369	0.999976	9.89242
GM-qT1	0	372	0.788905	0.999976	13.2894
GM-qT1	0	372	0.843822	0.999976	8.48348
GM-qT1	0	372	0.222188	0.999976	14.4427

## Sheet: Figure_3c_part2
measure	nsig	n	pvalue	acrophase	acro_l	acro_u
CBF	289	372	0.00879687	21.0013	19.5382	22.623
GM-MD	53	372	0.0024718	15.9387	13.831	17.9633
WM-MD	3	46	0.00166868	13.3025	11.3207	14.8386

## Sheet: Figure_4a_partial
cohort_resultant	cm	dxlab	measure	acrophase	acro_l	acro_u
0.675594	20.8805	CNTRL	CBF	21.0013	19.5382	22.623
0.462604	17.7381	CNTRL	WM-FA	17.6736	15.6017	21.3891
0.916441	17.3411	BPD	WM-FA	16.9606	15.1323	19.0411
0.65233	15.969	CNTRL	GM-MD	15.9387	13.831	17.9633
0.59603	14.5321	BPD	GM-MD	15.3551	11.8289	18.8506
0.576503	13.1193	CNTRL	WM-MD	13.3025	11.3207	14.8386
0.644437	2.87555	BPD	SA	3.4629	0.74382	6.94633
0.52087	21.1459	Combined	CBF	21.3165	19.6408	23.3841
0.613054	17.5406	Combined	WM-FA	17.3245	15.9878	19.2379
0.623954	15.5212	Combined	GM-MD	15.733	13.9723	17.4235
0.589226	13.132	Combined	WM-MD	13.2318	11.6909	14.6913
0.466982	2.867	Combined	SA	3.55471	0.968287	6.87091
0.362578	6.20626	Combined	GMV	5.56819	2.53151	9.20188

## Sheet: Figure_4b_part1
measure	roi	qvalue	acrophase
GM-MD	L_V1_ROI	0.0269486	17.4933
GM-MD	L_MST_ROI	0.00254437	17.0136
GM-MD	L_V6_ROI	0.0688623	NA
GM-MD	L_V2_ROI	0.0923122	NA
GM-MD	L_V3_ROI	0.0311533	17.072
GM-MD	L_V4_ROI	0.00391762	16.9156
GM-MD	L_V8_ROI	0.0459106	16.3164
GM-MD	L_4_ROI	0.118604	NA
GM-MD	L_3b_ROI	0.00259951	15.8499
GM-MD	L_FEF_ROI	0.0336303	13.603
GM-MD	L_PEF_ROI	0.303595	NA
GM-MD	L_55b_ROI	0.271253	NA
GM-MD	L_V3A_ROI	0.00409412	16.0812
GM-MD	L_RSC_ROI	0.271253	NA
GM-MD	L_POS2_ROI	0.0180308	15.6655
GM-MD	L_V7_ROI	0.250804	NA
GM-MD	L_IPS1_ROI	0.0214714	15.5346
GM-MD	L_FFC_ROI	0.549739	NA
GM-MD	L_V3B_ROI	0.00259951	16.9103
GM-MD	L_LO1_ROI	0.021553	18.3077
GM-MD	L_LO2_ROI	0.0403591	15.8382
GM-MD	L_PIT_ROI	0.761812	NA
GM-MD	L_MT_ROI	0.00854173	15.5415
GM-MD	L_A1_ROI	0.14136	NA
GM-MD	L_PSL_ROI	0.00259951	16.4393
GM-MD	L_SFL_ROI	0.0398819	15.2405
GM-MD	L_PCV_ROI	0.00625349	15.3008
GM-MD	L_STV_ROI	0.00286916	16.9219
GM-MD	L_7Pm_ROI	0.00659139	16.6159
GM-MD	L_7m_ROI	0.0797807	NA
GM-MD	L_POS1_ROI	0.150831	NA
GM-MD	L_23d_ROI	0.0403591	14.6267
GM-MD	L_v23ab_ROI	0.12694	NA
GM-MD	L_d23ab_ROI	0.0511424	NA
GM-MD	L_31pv_ROI	0.119274	NA
GM-MD	L_5m_ROI	0.0695704	NA
GM-MD	L_5mv_ROI	0.0176235	16.722
GM-MD	L_23c_ROI	0.0635862	NA
GM-MD	L_5L_ROI	0.00259951	16.3301
GM-MD	L_24dd_ROI	0.0100538	15.5294
GM-MD	L_24dv_ROI	0.10772	NA
GM-MD	L_7AL_ROI	0.00375878	16.372
GM-MD	L_SCEF_ROI	0.177913	NA
GM-MD	L_6ma_ROI	0.128402	NA
GM-MD	L_7Am_ROI	0.00259951	16.6083
GM-MD	L_7PL_ROI	0.0180308	16.8394
GM-MD	L_7PC_ROI	0.0283801	15.2223
GM-MD	L_LIPv_ROI	0.0305128	16.1664
GM-MD	L_VIP_ROI	0.00949804	18.1573
GM-MD	L_MIP_ROI	0.0459106	15.4959
GM-MD	L_1_ROI	0.0726668	NA
GM-MD	L_2_ROI	0.0443419	15.2908
GM-MD	L_3a_ROI	0.2093	NA
GM-MD	L_6d_ROI	0.0426634	16.0382
GM-MD	L_6mp_ROI	0.0305128	14.0559
GM-MD	L_6v_ROI	0.471749	NA
GM-MD	L_p24pr_ROI	0.019518	14.5271
GM-MD	L_33pr_ROI	0.287292	NA
GM-MD	L_a24pr_ROI	0.0677513	NA
GM-MD	L_p32pr_ROI	0.131173	NA
GM-MD	L_a24_ROI	0.0204283	15.7222
GM-MD	L_d32_ROI	0.2093	NA
GM-MD	L_8BM_ROI	0.0336303	15.94
GM-MD	L_p32_ROI	0.126128	NA
GM-MD	L_10r_ROI	0.213458	NA
GM-MD	L_47m_ROI	0.160976	NA
GM-MD	L_8Av_ROI	0.345907	NA
GM-MD	L_8Ad_ROI	0.045851	14.5684
GM-MD	L_9m_ROI	0.197617	NA
GM-MD	L_8BL_ROI	0.119914	NA
GM-MD	L_9p_ROI	0.194614	NA
GM-MD	L_10d_ROI	0.773498	NA
GM-MD	L_8C_ROI	0.165481	NA
GM-MD	L_44_ROI	0.205597	NA
GM-MD	L_45_ROI	0.473118	NA
GM-MD	L_47l_ROI	0.484245	NA
GM-MD	L_a47r_ROI	0.429497	NA
GM-MD	L_6r_ROI	0.0419368	14.5255
GM-MD	L_IFJa_ROI	0.10772	NA
GM-MD	L_IFJp_ROI	0.00383668	13.984
GM-MD	L_IFSp_ROI	0.138987	NA
GM-MD	L_IFSa_ROI	0.422334	NA
GM-MD	L_p9-46v_ROI	0.116863	NA
GM-MD	L_46_ROI	0.257378	NA
GM-MD	L_a9-46v_ROI	0.295495	NA
GM-MD	L_9-46d_ROI	0.102915	NA
GM-MD	L_9a_ROI	0.383607	NA
GM-MD	L_10v_ROI	0.0381524	15.6788
GM-MD	L_a10p_ROI	0.471749	NA
GM-MD	L_10pp_ROI	0.481358	NA
GM-MD	L_11l_ROI	0.100904	NA
GM-MD	L_13l_ROI	0.469346	NA
GM-MD	L_OFC_ROI	0.426343	NA
GM-MD	L_47s_ROI	0.213458	NA
GM-MD	L_LIPd_ROI	0.0606204	NA
GM-MD	L_6a_ROI	0.0367387	12.4739
GM-MD	L_i6-8_ROI	0.324907	NA
GM-MD	L_s6-8_ROI	0.435833	NA
GM-MD	L_43_ROI	0.338077	NA
GM-MD	L_OP4_ROI	0.00265227	17.0371
GM-MD	L_OP1_ROI	0.0175571	16.366
GM-MD	L_OP2-3_ROI	0.0619691	NA
GM-MD	L_52_ROI	0.176261	NA
GM-MD	L_RI_ROI	0.00356617	15.6783
GM-MD	L_PFcm_ROI	0.00909198	16.0912
GM-MD	L_PoI2_ROI	0.392287	NA
GM-MD	L_TA2_ROI	0.148192	NA
GM-MD	L_FOP4_ROI	0.197358	NA
GM-MD	L_MI_ROI	0.249488	NA
GM-MD	L_Pir_ROI	0.794307	NA
GM-MD	L_AVI_ROI	0.161534	NA
GM-MD	L_AAIC_ROI	0.613548	NA
GM-MD	L_FOP1_ROI	0.396383	NA
GM-MD	L_FOP3_ROI	0.740775	NA
GM-MD	L_FOP2_ROI	0.0535318	NA
GM-MD	L_PFt_ROI	0.0305128	14.9485
GM-MD	L_AIP_ROI	0.0103865	14.6298
GM-MD	L_EC_ROI	0.589145	NA
GM-MD	L_PreS_ROI	0.257116	NA
GM-MD	L_ProS_ROI	0.557357	NA
GM-MD	L_PeEc_ROI	0.271253	NA
GM-MD	L_STGa_ROI	0.198244	NA
GM-MD	L_PBelt_ROI	0.0246695	14.4373
GM-MD	L_A5_ROI	0.0854983	NA
GM-MD	L_PHA1_ROI	0.222409	NA
GM-MD	L_PHA3_ROI	0.00259951	16.5346
GM-MD	L_STSda_ROI	0.0525364	NA
GM-MD	L_STSdp_ROI	0.0045608	14.8547
GM-MD	L_STSvp_ROI	0.0431616	15.6126
GM-MD	L_TGd_ROI	0.258475	NA
GM-MD	L_TE1a_ROI	0.233402	NA
GM-MD	L_TE1p_ROI	0.00259951	16.0087
GM-MD	L_TE2a_ROI	0.0610383	NA
GM-MD	L_TF_ROI	0.170321	NA
GM-MD	L_TE2p_ROI	0.254426	NA
GM-MD	L_PHT_ROI	0.00259951	15.8749
GM-MD	L_PH_ROI	0.0612408	NA
GM-MD	L_TPOJ1_ROI	0.0138245	14.8662
GM-MD	L_TPOJ2_ROI	0.00259951	15.7173
GM-MD	L_TPOJ3_ROI	0.00334843	16.4735
GM-MD	L_DVT_ROI	0.00380759	15.8073
GM-MD	L_PGp_ROI	0.010918	16.1065
GM-MD	L_IP2_ROI	0.0246695	13.7881
GM-MD	L_IP1_ROI	0.00259951	15.1771
GM-MD	L_IP0_ROI	0.0456726	16.2472
GM-MD	L_PFop_ROI	0.0468998	16.2672
GM-MD	L_PF_ROI	0.00374737	16.3341
GM-MD	L_PFm_ROI	0.0100538	15.9838
GM-MD	L_PGi_ROI	0.000995927	16.1343
GM-MD	L_PGs_ROI	0.00259951	16.6348
GM-MD	L_V6A_ROI	0.00383668	17.7199
GM-MD	L_VMV1_ROI	0.019518	17.1378
GM-MD	L_VMV3_ROI	0.00259951	18.6878
GM-MD	L_PHA2_ROI	0.0311533	15.2013
GM-MD	L_V4t_ROI	0.304641	NA
GM-MD	L_FST_ROI	0.00259951	16.4262
GM-MD	L_V3CD_ROI	0.00354913	16.8273
GM-MD	L_LO3_ROI	0.00259951	16.0901
GM-MD	L_VMV2_ROI	0.393319	NA
GM-MD	L_31pd_ROI	0.00356617	14.7857
GM-MD	L_31a_ROI	0.299028	NA
GM-MD	L_VVC_ROI	0.110895	NA
GM-MD	L_25_ROI	0.375975	NA
GM-MD	L_s32_ROI	0.0928235	NA
GM-MD	L_pOFC_ROI	0.476291	NA
GM-MD	L_PoI1_ROI	0.547659	NA
GM-MD	L_Ig_ROI	0.611358	NA
GM-MD	L_FOP5_ROI	0.345907	NA
GM-MD	L_p10p_ROI	0.592449	NA
GM-MD	L_p47r_ROI	0.350422	NA
GM-MD	L_TGv_ROI	0.19961	NA
GM-MD	L_MBelt_ROI	0.0511424	NA
GM-MD	L_LBelt_ROI	0.524823	NA
GM-MD	L_A4_ROI	0.00259951	16.0604
GM-MD	L_STSva_ROI	0.16884	NA
GM-MD	L_TE1m_ROI	0.542405	NA
GM-MD	L_PI_ROI	0.613548	NA
GM-MD	L_a32pr_ROI	0.0454424	15.5016
GM-MD	L_p24_ROI	0.0333505	14.4178
GM-MD	R_V1_ROI	0.0246695	16.3755
GM-MD	R_MST_ROI	0.0204283	15.715
GM-MD	R_V6_ROI	0.0525364	NA
GM-MD	R_V2_ROI	0.115035	NA
GM-MD	R_V3_ROI	0.00729192	15.0948
GM-MD	R_V4_ROI	0.0357637	14.8101
GM-MD	R_V8_ROI	0.00334843	14.7344
GM-MD	R_4_ROI	0.353952	NA
GM-MD	R_3b_ROI	0.00259951	15.1783
GM-MD	R_FEF_ROI	0.303595	NA
GM-MD	R_PEF_ROI	0.0246695	16.5798
GM-MD	R_55b_ROI	0.0305128	14.162
GM-MD	R_V3A_ROI	0.0438777	17.1806
GM-MD	R_RSC_ROI	0.471749	NA
GM-MD	R_POS2_ROI	0.0173781	15.6001
GM-MD	R_V7_ROI	0.135073	NA
GM-MD	R_IPS1_ROI	0.422334	NA
GM-MD	R_FFC_ROI	0.350422	NA
GM-MD	R_V3B_ROI	0.013469	16.8372
GM-MD	R_LO1_ROI	0.0269486	18.1298
GM-MD	R_LO2_ROI	0.144585	NA
GM-MD	R_PIT_ROI	0.966804	NA
GM-MD	R_MT_ROI	0.0112536	15.945
GM-MD	R_A1_ROI	0.161534	NA
GM-MD	R_PSL_ROI	0.0311533	16.2978
GM-MD	R_SFL_ROI	0.0149503	15.3413
GM-MD	R_PCV_ROI	0.00356617	14.2171
GM-MD	R_STV_ROI	0.0225501	15.4478
GM-MD	R_7Pm_ROI	0.0628736	NA
GM-MD	R_7m_ROI	0.0137253	13.5872
GM-MD	R_POS1_ROI	0.205556	NA
GM-MD	R_23d_ROI	0.0174268	14.9296
GM-MD	R_v23ab_ROI	0.360252	NA
GM-MD	R_d23ab_ROI	0.0233999	16.6355
GM-MD	R_31pv_ROI	0.0467051	16.249
GM-MD	R_5m_ROI	0.0377603	15.2121
GM-MD	R_5mv_ROI	0.0101319	14.4226
GM-MD	R_23c_ROI	0.14136	NA
GM-MD	R_5L_ROI	0.00504629	15.1944
GM-MD	R_24dd_ROI	0.0176776	14.0927
GM-MD	R_24dv_ROI	0.0264651	14.9699
GM-MD	R_7AL_ROI	0.024194	15.2408
GM-MD	R_SCEF_ROI	0.140631	NA
GM-MD	R_6ma_ROI	0.0394296	14.5218
GM-MD	R_7Am_ROI	0.00259951	15.6015
GM-MD	R_7PL_ROI	0.19961	NA
GM-MD	R_7PC_ROI	0.00899977	15.1859
GM-MD	R_LIPv_ROI	0.22329	NA
GM-MD	R_VIP_ROI	0.0620425	NA
GM-MD	R_MIP_ROI	0.0259922	16.6938
GM-MD	R_1_ROI	0.153138	NA
GM-MD	R_2_ROI	0.100752	NA
GM-MD	R_3a_ROI	0.128402	NA
GM-MD	R_6d_ROI	0.116863	NA
GM-MD	R_6mp_ROI	0.0116403	14.8032
GM-MD	R_6v_ROI	0.0441461	14.9988
GM-MD	R_p24pr_ROI	0.00259951	14.5594
GM-MD	R_33pr_ROI	0.0456726	16.8136
GM-MD	R_a24pr_ROI	0.0806283	NA
GM-MD	R_p32pr_ROI	0.307042	NA
GM-MD	R_a24_ROI	0.0267649	15.5343
GM-MD	R_d32_ROI	0.364031	NA
GM-MD	R_8BM_ROI	0.929686	NA
GM-MD	R_p32_ROI	0.40672	NA
GM-MD	R_10r_ROI	0.557357	NA
GM-MD	R_47m_ROI	0.0338103	16.155
GM-MD	R_8Av_ROI	0.0296339	15.1117
GM-MD	R_8Ad_ROI	0.0662548	NA
GM-MD	R_9m_ROI	0.699161	NA
GM-MD	R_8BL_ROI	0.0419368	16.9791
GM-MD	R_9p_ROI	0.243143	NA
GM-MD	R_10d_ROI	0.14584	NA
GM-MD	R_8C_ROI	0.00383668	17.3999
GM-MD	R_44_ROI	0.0669297	NA
GM-MD	R_45_ROI	0.050207	NA
GM-MD	R_47l_ROI	0.0589221	NA
GM-MD	R_a47r_ROI	0.100854	NA
GM-MD	R_6r_ROI	0.0187204	17.7087
GM-MD	R_IFJa_ROI	0.469346	NA
GM-MD	R_IFJp_ROI	0.634799	NA
GM-MD	R_IFSp_ROI	0.310018	NA
GM-MD	R_IFSa_ROI	0.103555	NA
GM-MD	R_p9-46v_ROI	0.0112099	15.9105
GM-MD	R_46_ROI	0.0612408	NA
GM-MD	R_a9-46v_ROI	0.738592	NA
GM-MD	R_9-46d_ROI	0.0589221	NA
GM-MD	R_9a_ROI	0.246751	NA
GM-MD	R_10v_ROI	0.391318	NA
GM-MD	R_a10p_ROI	0.191695	NA
GM-MD	R_10pp_ROI	0.829814	NA
GM-MD	R_11l_ROI	0.848938	NA
GM-MD	R_13l_ROI	0.0677513	NA
GM-MD	R_OFC_ROI	0.657712	NA
GM-MD	R_47s_ROI	0.387782	NA
GM-MD	R_LIPd_ROI	0.161534	NA
GM-MD	R_6a_ROI	0.102915	NA
GM-MD	R_i6-8_ROI	0.375975	NA
GM-MD	R_s6-8_ROI	0.0305128	15.441
GM-MD	R_43_ROI	0.0252165	15.4492
GM-MD	R_OP4_ROI	0.0806283	NA
GM-MD	R_OP1_ROI	0.00383668	17.8077
GM-MD	R_OP2-3_ROI	0.00665713	16.3655
GM-MD	R_52_ROI	0.226684	NA
GM-MD	R_RI_ROI	0.00427102	16.0307
GM-MD	R_PFcm_ROI	0.0108771	15.8967
GM-MD	R_PoI2_ROI	0.0589221	NA
GM-MD	R_TA2_ROI	0.0535657	NA
GM-MD	R_FOP4_ROI	0.0176776	15.9153
GM-MD	R_MI_ROI	0.0283801	18.2393
GM-MD	R_Pir_ROI	0.634799	NA
GM-MD	R_AVI_ROI	0.0985482	NA
GM-MD	R_AAIC_ROI	0.41666	NA
GM-MD	R_FOP1_ROI	0.160111	NA
GM-MD	R_FOP3_ROI	0.00584807	18.025
GM-MD	R_FOP2_ROI	0.0287969	18.2314
GM-MD	R_PFt_ROI	0.00729192	16.0669
GM-MD	R_AIP_ROI	0.00259951	15.6526
GM-MD	R_EC_ROI	0.990746	NA
GM-MD	R_PreS_ROI	0.659948	NA
GM-MD	R_ProS_ROI	0.90107	NA
GM-MD	R_PeEc_ROI	0.276319	NA
GM-MD	R_STGa_ROI	0.0218	17.5325
GM-MD	R_PBelt_ROI	0.0292291	14.2568
GM-MD	R_A5_ROI	0.197358	NA
GM-MD	R_PHA1_ROI	0.761812	NA
GM-MD	R_PHA3_ROI	0.519384	NA
GM-MD	R_STSda_ROI	0.0903663	NA
GM-MD	R_STSdp_ROI	0.0100538	16.8029
GM-MD	R_STSvp_ROI	0.00259951	15.7714
GM-MD	R_TGd_ROI	0.102915	NA
GM-MD	R_TE1a_ROI	0.0955008	NA
GM-MD	R_TE1p_ROI	0.0269486	14.4749
GM-MD	R_TE2a_ROI	0.0695704	NA
GM-MD	R_TF_ROI	0.153648	NA
GM-MD	R_TE2p_ROI	0.284578	NA
GM-MD	R_PHT_ROI	0.0269486	16.2727
GM-MD	R_PH_ROI	0.019518	15.9833
GM-MD	R_TPOJ1_ROI	0.00286916	16.2334
GM-MD	R_TPOJ2_ROI	0.00259951	17.0537
GM-MD	R_TPOJ3_ROI	0.00354913	15.6192
GM-MD	R_DVT_ROI	0.0178458	14.798
GM-MD	R_PGp_ROI	0.013469	16.4221
GM-MD	R_IP2_ROI	0.072891	NA
GM-MD	R_IP1_ROI	0.0962208	NA
GM-MD	R_IP0_ROI	0.0174268	16.138
GM-MD	R_PFop_ROI	0.0459106	17.0514
GM-MD	R_PF_ROI	0.00259951	15.029
GM-MD	R_PFm_ROI	0.00259951	15.0147
GM-MD	R_PGi_ROI	0.00460578	15.9522
GM-MD	R_PGs_ROI	0.00735418	17.0001
GM-MD	R_V6A_ROI	0.00899977	15.9822
GM-MD	R_VMV1_ROI	0.524823	NA
GM-MD	R_VMV3_ROI	0.415198	NA
GM-MD	R_PHA2_ROI	0.0175571	14.9613
GM-MD	R_V4t_ROI	0.00729192	17.1876
GM-MD	R_FST_ROI	0.00504629	16.262
GM-MD	R_V3CD_ROI	0.0176776	16.315
GM-MD	R_LO3_ROI	0.00992285	17.0169
GM-MD	R_VMV2_ROI	0.0526019	NA
GM-MD	R_31pd_ROI	0.00427139	14.7668
GM-MD	R_31a_ROI	0.0187204	14.2185
GM-MD	R_VVC_ROI	0.0872418	NA
GM-MD	R_25_ROI	0.836493	NA
GM-MD	R_s32_ROI	0.0403591	15.8326
GM-MD	R_pOFC_ROI	0.55793	NA
GM-MD	R_PoI1_ROI	0.140631	NA
GM-MD	R_Ig_ROI	0.0438777	17.997
GM-MD	R_FOP5_ROI	0.262245	NA
GM-MD	R_p10p_ROI	0.471749	NA
GM-MD	R_p47r_ROI	0.0970793	NA
GM-MD	R_TGv_ROI	0.248762	NA
GM-MD	R_MBelt_ROI	0.0832857	NA
GM-MD	R_LBelt_ROI	0.367134	NA
GM-MD	R_A4_ROI	0.052874	NA
GM-MD	R_STSva_ROI	0.111386	NA
GM-MD	R_TE1m_ROI	0.00259951	15.392
GM-MD	R_PI_ROI	0.0337386	15.1634
GM-MD	R_a32pr_ROI	0.0287969	16.1344
GM-MD	R_p24_ROI	0.0246695	16.0373
GM-MD	Left-Thalamus-Proper	0.233069	NA
GM-MD	Left-Caudate	0.0176776	8.04119
GM-MD	Left-Putamen	0.0896265	NA
GM-MD	Left-Pallidum	0.0283801	11.6255
GM-MD	Left-Hippocampus	0.00354913	15.3128
GM-MD	Left-Amygdala	0.0606204	NA
GM-MD	Left-Accumbens-area	0.348208	NA
GM-MD	Right-Thalamus-Proper	0.307546	NA
GM-MD	Right-Caudate	0.0367387	9.06822
GM-MD	Right-Putamen	0.0988149	NA
GM-MD	Right-Pallidum	0.118856	NA
GM-MD	Right-Hippocampus	0.00259951	16.0322
GM-MD	Right-Amygdala	0.0526903	NA
GM-MD	Right-Accumbens-area	0.966804	NA

[truncated: 10 more sheets: Figure_4b_part2, Figure_4c, Figure_4e, Figure_S3c_partial, Figure_S3d_part1, Figure_S3d_part2, Figure_S4, Figure_S5b, Figure_S5d_partial, Figure_S5c]
